# Supplementary material for: Diaqua­bis­(2-oxo-2H-chromene-3-carboxyl­ato)copper(II)
Source: Acta Crystallogr Sect E Struct Rep Online. 2011 May 20;67(Pt 6):m782. doi: 10.1107/S1600536811018708 (PMC3120618; doi:10.1107/S1600536811018708)
Supplement: Supplementary file 2 [file e-67-0m782-Isup2.hkl]

# 
# h,k,l, Fc-squared, Fo-squared, sigma(Fo-squared) and status flag 
# 
data_I
_shelx_title ' 1 in P1                     New: P-1' 
_shelx_refln_list_code          4 
_shelx_F_calc_maximum       70.86 
_exptl_crystal_F_000       242.96 
_reflns_d_resolution_high  0.7496 
 
loop_ 
 _symmetry_equiv_pos_as_xyz 
 'x, y, z' 
 '-x, -y, -z' 
 
_cell_length_a     6.5884 
_cell_length_b     6.8296 
_cell_length_c    10.4600 
_cell_angle_alpha  85.980 
_cell_angle_beta   89.790 
_cell_angle_gamma  65.380 
 
_shelx_F_squared_multiplier     1.000 
 
loop_ 
 _refln_index_h 
 _refln_index_k 
 _refln_index_l 
 _refln_F_squared_calc 
 _refln_F_squared_meas 
 _refln_F_squared_sigma 
 _refln_observed_status 
   1   0   0       81.66       96.40      2.26 o 
   2   0   0      495.43      510.27      7.41 o 
   3   0   0     1791.75     2063.11     73.07 o 
   4   0   0      836.92      839.00     10.60 o 
   5   0   0      360.31      364.71      6.71 o 
   6   0   0      451.51      454.35     13.07 o 
   7   0   0       49.67       48.07      3.24 o 
  -7   1   0       18.94       25.17      2.47 o 
  -6   1   0       49.29       46.22      3.04 o 
  -5   1   0      309.49      300.15      5.64 o 
  -4   1   0      475.86      467.16      7.31 o 
  -3   1   0      226.75      209.24      3.55 o 
  -2   1   0      249.65      261.17      4.92 o 
  -1   1   0      359.87      388.57      8.23 o 
   0   1   0     1363.48     1329.48     27.53 o 
   1   1   0     2270.81     2169.52     33.20 o 
   2   1   0     1222.33     1247.89     19.31 o 
   3   1   0      692.51      760.01     12.22 o 
   4   1   0      200.67      194.86      2.85 o 
   5   1   0      307.60      317.19      6.05 o 
   6   1   0      412.45      416.62     12.04 o 
   7   1   0      418.70      434.84     13.02 o 
   8   1   0       20.32       28.56      2.73 o 
  -6   2   0       23.03       21.31      2.16 o 
  -5   2   0       42.88       38.19      2.01 o 
  -4   2   0       18.62       19.25      0.86 o 
  -3   2   0      253.51      247.61      4.24 o 
  -2   2   0      528.88      556.85      8.38 o 
  -1   2   0        1.49        0.57      0.36 o 
   2   2   0        3.99        1.19      0.29 o 
   3   2   0      159.59      141.36      2.86 o 
   4   2   0      382.01      399.75      7.08 o 
   5   2   0       29.68       28.24      1.26 o 
   6   2   0      228.02      231.81      5.38 o 
   7   2   0      497.19      530.52     15.13 o 
   8   2   0       35.36       37.42      2.99 o 
  -6   3   0       48.34       48.58      3.40 o 
  -5   3   0        8.53       10.24      1.44 o 
  -4   3   0       94.01      100.31      3.55 o 
  -3   3   0      307.27      331.56      5.68 o 
  -2   3   0      292.41      291.45      4.95 o 
  -1   3   0      228.90      217.57      3.76 o 
   0   3   0       62.05       47.81      1.80 o 
   1   3   0      133.45      115.80      3.29 o 
   2   3   0      621.73      621.46     13.74 o 
   3   3   0      536.08      533.86     12.15 o 
   4   3   0      611.28      623.75     13.87 o 
   5   3   0      190.71      195.94      4.19 o 
   6   3   0       95.29      106.73      2.92 o 
   7   3   0      110.31      111.52      3.20 o 
   8   3   0      774.15      835.92     22.49 o 
  -5   4   0      365.47      355.38      9.57 o 
  -4   4   0      314.89      327.28      8.59 o 
  -3   4   0       13.95       14.67      1.49 o 
  -2   4   0      612.52      622.41      9.86 o 
  -1   4   0      849.90      869.45     13.10 o 
   0   4   0     1956.52     2157.13     33.09 o 
   1   4   0      909.44     1079.52     15.77 o 
   2   4   0     1442.24     1500.49     21.50 o 
   3   4   0       98.43       99.97      3.81 o 
   4   4   0      628.31      600.78     10.28 o 
   5   4   0      464.70      464.53     13.82 o 
   6   4   0        1.28        0.84      0.46 o 
   7   4   0       86.89       88.90      3.01 o 
   8   4   0      350.06      375.04     11.73 o 
  -4   5   0       61.58       70.30      3.45 o 
  -3   5   0       62.25       63.77      3.04 o 
  -2   5   0      161.09      164.10      3.58 o 
  -1   5   0      291.80      302.66      5.47 o 
   0   5   0      391.70      407.67      6.85 o 
   1   5   0      156.81      151.08      3.08 o 
   2   5   0       35.49       32.22      1.14 o 
   3   5   0       81.69       83.00      1.90 o 
   4   5   0       32.89       33.76      2.01 o 
   5   5   0      156.22      150.03      3.68 o 
   6   5   0       81.47       78.61      2.49 o 
   7   5   0       13.84       15.89      1.35 o 
   8   5   0       62.98       70.95      2.68 o 
  -3   6   0      141.54      148.79      5.40 o 
  -2   6   0        1.47        1.39      0.72 o 
  -1   6   0      174.30      179.24      3.95 o 
   1   6   0     1504.07     1577.95     23.22 o 
   2   6   0        1.55        1.32      0.43 o 
   3   6   0      150.12      182.19      5.76 o 
   4   6   0        1.09        1.49      0.72 o 
   5   6   0      236.96      228.10      7.00 o 
   6   6   0      271.73      265.67      7.98 o 
   7   6   0        3.16        2.89      0.67 o 
   8   6   0        3.67        2.94      1.60 o 
  -2   7   0       60.11       65.47      3.45 o 
  -1   7   0       57.40       63.51      3.14 o 
   0   7   0      119.39      140.63      7.54 o 
   1   7   0      292.66      313.48      5.92 o 
   2   7   0      306.58      316.94      5.87 o 
   3   7   0      200.43      199.54      6.48 o 
   4   7   0      240.12      219.92      6.95 o 
   5   7   0       82.47       82.71      3.86 o 
   6   7   0      186.89      191.56      6.69 o 
   7   7   0      188.82      180.70      6.54 o 
   0   8   0      331.54      329.64      9.06 o 
   1   8   0      142.91      129.88      3.41 o 
   2   8   0      575.55      559.01      9.60 o 
   3   8   0      213.04      217.96      7.26 o 
   4   8   0      134.78      129.49      5.20 o 
   5   8   0        4.98        6.59      1.44 o 
   6   8   0      125.57      111.84      4.99 o 
  -6  -8   1      345.87      323.52      9.98 o 
  -5  -8   1        9.45       11.53      1.80 o 
  -4  -8   1      156.76      156.87      5.92 o 
  -3  -8   1       70.13       67.11      3.60 o 
  -2  -8   1        7.49        8.78      1.00 o 
  -1  -8   1      567.56      554.30      9.72 o 
   0  -8   1      136.50      150.41      3.89 o 
  -7  -7   1       21.81       17.45      2.11 o 
  -6  -7   1      769.62      704.58     17.60 o 
  -5  -7   1       64.13       63.46      3.35 o 
  -4  -7   1      182.66      173.34      5.97 o 
  -3  -7   1      155.47      164.33      5.71 o 
  -2  -7   1      123.95      123.89      4.09 o 
  -1  -7   1      411.43      424.39      7.57 o 
   0  -7   1      176.34      187.75      5.89 o 
   1  -7   1      247.30      247.64      5.29 o 
   2  -7   1       75.59       72.88      3.55 o 
  -8  -6   1       17.17       19.80      1.60 o 
  -7  -6   1       13.22       15.39      1.36 o 
  -6  -6   1        3.56        4.48      0.76 o 
  -5  -6   1      218.06      199.95      6.43 o 
  -4  -6   1        8.06        7.31      1.18 o 
  -3  -6   1      426.21      440.81     11.27 o 
  -2  -6   1      121.65      124.65      2.82 o 
  -1  -6   1      163.45      167.04      3.56 o 
   0  -6   1      526.32      538.69      8.99 o 
   1  -6   1      618.79      637.70     10.52 o 
   2  -6   1       19.32       18.58      1.90 o 
   3  -6   1       83.20       80.55      3.71 o 
  -8  -5   1      104.71      112.71      5.20 o 
  -7  -5   1      246.59      249.59      5.62 o 
  -6  -5   1      319.88      304.89     13.02 o 
  -5  -5   1      216.96      220.65      4.74 o 
  -3  -5   1       84.76       85.02      3.24 o 
  -2  -5   1       42.24       39.78      2.11 o 
  -1  -5   1        8.17       12.45      1.39 o 
   0  -5   1      108.30      113.07      3.91 o 
   1  -5   1       39.39       39.88      1.78 o 
   2  -5   1      184.95      185.60      3.96 o 
   3  -5   1       71.37       69.94      3.19 o 
   4  -5   1       41.10       43.49      2.73 o 
  -8  -4   1      429.51      449.25     13.59 o 
  -7  -4   1      118.42      117.29      3.33 o 
  -6  -4   1      304.47      325.52      6.51 o 
  -5  -4   1      202.11      199.01      4.30 o 
  -4  -4   1      235.67      249.10      4.94 o 
  -3  -4   1       11.20        5.82      0.87 o 
  -2  -4   1     1566.49     1607.61     34.12 o 
  -1  -4   1     1108.63     1156.81     24.96 o 
   0  -4   1      332.11      391.45      9.42 o 
   1  -4   1      169.02      167.63      4.84 o 
   2  -4   1      986.76     1019.87     15.40 o 
   3  -4   1       30.50       28.75      1.29 o 
   4  -4   1      198.96      202.73      6.12 o 
   5  -4   1      131.86      132.22      4.84 o 
  -8  -3   1      105.46      109.68      5.25 o 
  -7  -3   1      185.21      198.30      7.21 o 
  -6  -3   1     2249.85     2278.40     36.07 o 
  -5  -3   1       26.99       30.19      1.30 o 
  -4  -3   1      645.94      646.91     10.89 o 
  -3  -3   1      855.40      840.85     13.59 o 
  -2  -3   1     1376.49     1309.41     27.69 o 
  -1  -3   1     1807.95     1860.31     38.81 o 
   0  -3   1      268.75      234.17      5.82 o 
   1  -3   1      417.93      441.63     10.14 o 
   2  -3   1       82.70       78.74      2.73 o 
   3  -3   1      267.49      282.90      5.00 o 
   4  -3   1      199.19      202.73      5.71 o 
   5  -3   1       94.93       94.60      3.65 o 
  -8  -2   1        3.66        4.48      1.39 o 
  -7  -2   1      381.27      404.78     12.35 o 
  -6  -2   1       26.22       23.96      2.11 o 
  -5  -2   1      667.91      670.33     11.42 o 
  -4  -2   1      980.11     1014.62     16.38 o 
  -3  -2   1      218.87      210.63      6.82 o 
  -2  -2   1       38.01       49.30      1.25 o 
  -1  -2   1     1591.81     1572.25     32.63 o 
   0  -2   1     3902.78     3855.61     79.52 o 
   1  -2   1       27.85       14.15      0.87 o 
   2  -2   1        4.40        2.16      0.46 o 
   3  -2   1      215.67      240.14      5.92 o 
   4  -2   1       17.16       18.89      1.16 o 
   5  -2   1      205.41      202.73      5.61 o 
   6  -2   1       35.15       34.74      2.73 o 
  -8  -1   1       42.03       34.89      2.99 o 
  -7  -1   1       13.57       13.12      1.96 o 
  -6  -1   1      186.41      188.21      6.74 o 
  -5  -1   1     1634.36     1658.41     37.78 o 
  -4  -1   1      152.69      162.08      2.48 o 
  -3  -1   1      236.12      211.77      3.04 o 
  -2  -1   1      263.85      278.42      5.51 o 
  -1  -1   1      300.43      303.68      4.91 o 
   0  -1   1     2886.02     2794.06     57.39 o 
   1  -1   1      749.58      751.00     15.90 o 
   2  -1   1      992.13     1045.18     21.98 o 
   3  -1   1      186.93      167.01      4.37 o 
   4  -1   1      216.55      217.70      3.87 o 
   5  -1   1      228.43      226.19      3.80 o 
   6  -1   1      135.69      137.42      5.61 o 
   7  -1   1      129.41      122.28      5.56 o 
  -7   0   1       25.49       26.09      2.42 o 
  -6   0   1      392.21      398.51     11.89 o 
  -5   0   1       28.16       31.81      2.21 o 
  -4   0   1      597.47      624.32      8.04 o 
  -3   0   1     1936.41     2000.24     24.04 o 
  -2   0   1      807.20      776.09     14.02 o 
  -1   0   1      519.54      502.00     10.34 o 
   1   0   1     3600.48     3308.06     67.94 o 
   2   0   1     5021.29     4707.38    213.59 o 
   3   0   1     1391.07     1395.91     21.86 o 
   4   0   1      382.68      405.50      5.48 o 
   5   0   1      305.22      309.71      5.95 o 
   6   0   1      794.82      808.23     21.10 o 
   7   0   1      353.11      351.52     11.12 o 
  -7   1   1      244.23      239.83      8.85 o 
  -6   1   1      547.10      522.44     15.03 o 
  -5   1   1      260.12      274.87      5.33 o 
  -4   1   1      748.59      734.94     22.57 o 
  -3   1   1      530.61      534.60      8.02 o 
  -2   1   1      540.42      544.89      7.99 o 
  -1   1   1      511.90      511.89      9.11 o 
   0   1   1        6.76       10.63      0.33 o 
   2   1   1      807.15      757.77     11.98 o 
   3   1   1     1407.28     1505.63     23.45 o 
   4   1   1      560.77      579.52      7.43 o 
   5   1   1      263.50      307.25      5.89 o 
   6   1   1      254.15      243.12      5.11 o 
   7   1   1      173.17      177.56      6.74 o 
   8   1   1      293.85      319.30     10.71 o 
  -6   2   1       80.54       78.49      4.27 o 
  -5   2   1      456.47      446.37     10.40 o 
  -4   2   1       99.61       99.33      3.29 o 
  -3   2   1      128.80      129.15      2.49 o 
  -2   2   1      375.66      380.72      5.91 o 
  -1   2   1        1.45        3.57      0.38 o 
   0   2   1      552.22      587.11      8.54 o 
   1   2   1      228.44      276.17      4.24 o 
   2   2   1     1547.37     1628.74     78.90 o 
   3   2   1      919.69      965.58     15.39 o 
   4   2   1      566.80      530.13      9.07 o 
   5   2   1        1.84        3.61      0.58 o 
   6   2   1       14.01       14.33      1.14 o 
   7   2   1      154.31      162.94      6.28 o 
   8   2   1      118.26      138.75      6.02 o 
  -5   3   1     1150.60     1157.07     24.45 o 
  -3   3   1      134.41      141.79      4.22 o 
  -2   3   1      275.66      274.42      4.66 o 
  -1   3   1      404.60      394.41     11.89 o 
   0   3   1      867.49      876.16     12.79 o 
   1   3   1        1.68        3.71      0.57 o 
   2   3   1      158.95      153.71      9.70 o 
   3   3   1       21.12       15.41      0.76 o 
   4   3   1      223.87      224.80      4.44 o 
   5   3   1      214.74      219.11      6.10 o 
   6   3   1       65.80       74.86      2.34 o 
   7   3   1       73.50       71.86      2.65 o 
   8   3   1       25.04       20.33      2.42 o 
  -5   4   1      194.39      190.84      6.18 o 
  -4   4   1      786.85      787.44     17.60 o 
  -3   4   1       58.40       58.67      2.68 o 
  -2   4   1      697.16      711.17     11.02 o 
  -1   4   1      674.86      675.09     10.36 o 
   0   4   1      138.65      130.25      4.66 o 
   1   4   1     3035.41     3148.53     51.36 o 
   2   4   1     1539.13     1569.70     22.48 o 
   3   4   1      197.48      254.24      4.20 o 
   4   4   1      688.00      729.41     12.22 o 
   5   4   1      805.15      785.57     13.30 o 
   6   4   1       58.64       60.12      2.07 o 
   7   4   1      114.65      115.80      3.29 o 
   8   4   1       60.28       61.51      2.47 o 
  -4   5   1      891.85      883.73     19.87 o 
  -3   5   1      109.01      116.16      4.32 o 
  -2   5   1      121.90      127.07      4.32 o 
  -1   5   1      235.97      232.77      4.44 o 
   0   5   1      244.16      249.16      4.56 o 
   1   5   1      971.06     1011.57     15.07 o 
   2   5   1      312.98      303.19      7.26 o 
   3   5   1      405.06      392.48      9.83 o 
   4   5   1       89.08       81.57      3.29 o 
   5   5   1      136.71      134.94      3.29 o 
   6   5   1      196.17      193.33      4.94 o 
   7   5   1       59.82       61.80      2.60 o 
   8   5   1       62.20       63.84      2.54 o 
  -3   6   1      133.94      133.86      5.10 o 
  -2   6   1        0.94        1.34      0.82 o 
  -1   6   1      225.52      236.49      6.69 o 
   0   6   1       94.55       95.11      2.47 o 
   1   6   1       75.44       82.18      3.81 o 
   2   6   1      528.01      557.18      9.00 o 
   3   6   1      934.42      855.42     19.56 o 
   4   6   1       42.67       43.90      2.47 o 
   5   6   1      116.08      110.81      4.37 o 
   6   6   1      196.62      199.59      6.54 o 
   7   6   1       15.52       15.81      1.27 o 
   8   6   1      145.27      152.61      4.22 o 
  -2   7   1       99.72       98.10      4.27 o 
   0   7   1       75.57       83.69      2.49 o 
   1   7   1        4.29        5.48      0.78 o 
   2   7   1      228.97      253.28      9.83 o 
   3   7   1      144.98      144.47      5.10 o 
   4   7   1      274.75      267.57      8.08 o 
   5   7   1      106.19      101.44      4.32 o 
   6   7   1       89.46       76.38      3.76 o 
   7   7   1      164.95      169.99      6.33 o 
   0   8   1      219.56      207.36      6.59 o 
   1   8   1      183.13      172.45      5.82 o 
   2   8   1       10.98        9.38      1.04 o 
   3   8   1       56.45       60.06      3.19 o 
   4   8   1      472.88      463.97     12.66 o 
   5   8   1       19.84       20.17      2.26 o 
   6   8   1      106.41       98.10      4.63 o 
  -5  -8   2        1.90        1.39      0.87 o 
  -4  -8   2      228.40      230.57      7.77 o 
  -3  -8   2       69.89       74.73      3.86 o 
  -2  -8   2        8.64        8.66      1.62 o 
  -1  -8   2       39.77       41.46      1.96 o 
   0  -8   2      145.60      151.89      3.97 o 
  -7  -7   2      250.64      242.51      7.98 o 
  -6  -7   2       99.79       99.33      4.48 o 
  -5  -7   2      221.39      202.88      6.74 o 
  -4  -7   2      288.30      277.20      8.39 o 
  -3  -7   2      111.74      113.64      4.58 o 
  -2  -7   2       36.41       41.25      1.88 o 
  -1  -7   2      233.32      232.65      4.83 o 
   0  -7   2       77.73       80.54      3.24 o 
   1  -7   2      276.84      286.65      5.92 o 
   2  -7   2       89.88       95.88      4.27 o 
  -8  -6   2       58.02       67.06      3.81 o 
  -7  -6   2      112.77      110.93      3.31 o 
  -6  -6   2       95.91       95.30      2.89 o 
  -5  -6   2      148.26      148.27      5.20 o 
  -4  -6   2       13.78       12.87      1.60 o 
  -3  -6   2      438.36      431.70     11.12 o 
  -2  -6   2      203.07      203.76      6.28 o 
  -1  -6   2       22.94       23.06      1.80 o 
   0  -6   2       95.45      100.98      4.01 o 
   1  -6   2       18.33       20.10      1.34 o 
   2  -6   2      169.86      175.32      4.14 o 
   3  -6   2       86.32       91.61      4.07 o 
  -8  -5   2       23.50       28.41      2.57 o 
  -7  -5   2       38.36       37.98      1.79 o 
  -6  -5   2      966.11      939.24     16.04 o 
  -5  -5   2       38.15       39.32      1.62 o 
  -4  -5   2        8.23        7.05      1.13 o 
  -3  -5   2      185.58      185.54      5.56 o 
  -2  -5   2      176.78      186.82      5.56 o 
  -1  -5   2        2.93        2.68      0.82 o 
   0  -5   2       92.22       94.75      3.55 o 
   1  -5   2        8.02       11.89      1.49 o 
   2  -5   2       74.53       82.76      3.50 o 
   3  -5   2       12.61       14.60      1.42 o 
   4  -5   2       59.26       64.23      3.35 o 
  -8  -4   2      266.57      282.71      9.73 o 
  -7  -4   2       36.20       36.80      2.73 o 
  -6  -4   2      314.19      318.73      6.40 o 
  -5  -4   2      603.88      601.04     26.71 o 
  -4  -4   2      507.89      490.94     12.87 o 
  -3  -4   2        2.12        3.67      0.51 o 
  -2  -4   2      865.47      875.55     19.35 o 
  -1  -4   2      361.40      353.73      8.70 o 
   0  -4   2      151.03      150.33      4.53 o 
   1  -4   2      812.07      861.19     19.20 o 
   2  -4   2        3.78        6.90      1.13 o 
   3  -4   2       72.63       77.34      2.22 o 
   4  -4   2      241.45      251.83      7.15 o 
   5  -4   2      102.50      110.91      4.43 o 
  -8  -3   2      173.97      178.64      7.26 o 
  -7  -3   2      147.89      148.33      6.02 o 
  -6  -3   2        1.48        2.21      0.54 o 
  -5  -3   2     2405.64     2434.50     38.08 o 
  -4  -3   2      827.97      878.77     14.40 o 
  -3  -3   2      536.54      524.03     17.04 o 
  -2  -3   2     1107.82     1098.18     17.34 o 
  -1  -3   2     2295.74     2257.99     46.94 o 
   0  -3   2      979.75      940.19     20.28 o 
   1  -3   2     1635.87     1493.61     31.65 o 
   2  -3   2      235.38      217.45      5.76 o 
   3  -3   2      405.07      429.23     10.29 o 
   4  -3   2      124.34      128.97      2.98 o 
   5  -3   2      218.76      226.35      6.48 o 
  -8  -2   2       13.35       13.07      2.21 o 
  -7  -2   2      309.74      306.07     10.09 o 
  -6  -2   2        8.38        9.11      1.49 o 
  -5  -2   2      213.85      214.41      4.43 o 
  -4  -2   2      901.07      909.38     14.75 o 
  -3  -2   2      845.35      831.08     16.61 o 
  -2  -2   2      140.24      130.75      1.95 o 
  -1  -2   2     2044.69     2099.20     32.16 o 
   0  -2   2      267.44      207.20      5.04 o 
   1  -2   2      222.92      202.42      4.99 o 
   2  -2   2     3445.18     3546.04     72.83 o 
   3  -2   2       15.64        8.65      0.93 o 
   4  -2   2       32.52       37.57      1.80 o 
   5  -2   2      317.25      330.54      5.86 o 
  -8  -1   2       28.09       28.00      2.78 o 
  -7  -1   2       65.77       66.85      3.86 o 
  -6  -1   2      215.87      218.27      7.57 o 
  -5  -1   2      505.51      538.13     14.57 o 
  -4  -1   2      293.76      260.11      3.69 o 
  -3  -1   2      447.12      461.99      5.93 o 
  -2  -1   2       40.03       36.46      0.74 o 
  -1  -1   2       95.35      110.45      1.59 o 
   0  -1   2      410.70      416.63      6.14 o 
   1  -1   2       34.31       29.59      1.18 o 
   2  -1   2     1282.87     1283.06     26.97 o 
   3  -1   2      266.02      233.81      5.92 o 
   4  -1   2      424.78      434.53     10.29 o 
   5  -1   2       84.85       85.52      1.86 o 
   6  -1   2      178.41      172.93      6.43 o 
  -7   0   2       79.56       83.32      4.48 o 
  -6   0   2      565.80      501.03     14.36 o 
  -5   0   2       24.31       23.93      1.96 o 
  -4   0   2      141.84      134.07      2.18 o 
  -3   0   2      413.13      404.19      6.09 o 
  -2   0   2      161.81      116.02      1.92 o 
  -1   0   2      523.03      492.03      7.04 o 
   0   0   2     2803.37     2763.91     38.68 o 
   1   0   2       20.04       12.35      0.43 o 
   2   0   2       18.42       47.71      1.93 o 
   3   0   2     4349.58     4522.90    228.36 o 
   4   0   2      233.61      209.37      4.17 o 
   5   0   2      189.50      181.64      3.98 o 
   6   0   2      506.52      499.95      9.17 o 
  -7   1   2      156.67      139.42      6.33 o 
  -6   1   2      174.23      171.74      6.69 o 
  -5   1   2     1683.83     1667.64     31.93 o 
  -4   1   2       10.07        9.83      1.03 o 
  -3   1   2      198.67      181.51      3.07 o 
  -2   1   2     1182.71     1226.40     17.38 o 
  -1   1   2     1830.01     1887.77     31.16 o 
   0   1   2      193.78      181.54      2.84 o 
   1   1   2     1078.23     1063.32     15.03 o 
   2   1   2        8.36        7.48      0.38 o 
   3   1   2      796.96      834.84     13.42 o 
   4   1   2      277.23      269.30      5.08 o 
   5   1   2      503.82      530.45      9.33 o 
   6   1   2      124.61      133.82      3.38 o 
   7   1   2      183.49      173.65      6.54 o 
  -6   2   2      121.96      110.81      5.30 o 
  -5   2   2      798.70      828.04     17.86 o 
  -4   2   2       21.19       24.40      1.49 o 
  -3   2   2      606.88      628.71     13.38 o 
  -2   2   2      422.21      412.11      6.31 o 
  -1   2   2       11.46       21.05      0.66 o 
   0   2   2      426.37      449.70      6.69 o 
   1   2   2     1207.49     1285.20     22.65 o 
   2   2   2        1.64        2.68      0.24 o 
   3   2   2      495.04      659.21     10.77 o 
   4   2   2      790.98      881.70     19.17 o 
   5   2   2        1.96        3.23      1.34 o 
   6   2   2       41.34       39.52      1.65 o 
   7   2   2      123.52      121.47      3.39 o 
  -5   3   2       22.10       21.92      1.80 o 
  -4   3   2     1020.84     1036.69     21.87 o 
  -3   3   2      232.93      252.60      6.48 o 
  -2   3   2       39.57       35.87      1.11 o 
  -1   3   2      185.82      171.78      3.09 o 
   0   3   2      960.63      995.10     21.05 o 
   1   3   2      306.67      280.86      4.49 o 
   2   3   2      961.95      929.99     13.49 o 
   3   3   2        5.72        2.21      0.64 o 
   4   3   2      154.54      147.01     15.70 o 
   5   3   2       24.34       19.78      1.06 o 
   6   3   2      137.67      146.83      3.62 o 
   7   3   2       22.49       24.23      1.42 o 
   8   3   2       25.76       25.89      2.37 o 
  -5   4   2       47.79       45.39      2.83 o 
  -4   4   2      438.34      438.44     10.91 o 
  -3   4   2       42.33       42.77      2.26 o 
  -2   4   2      925.99      877.40     18.63 o 
  -1   4   2      759.40      763.51     16.68 o 
   0   4   2       95.59       95.06      2.11 o 
   1   4   2     1226.79     1268.60     18.40 o 
   2   4   2     1517.41     1626.89     44.72 o 
   3   4   2     1082.28     1074.45     15.65 o 
   4   4   2      193.40      165.95      3.58 o 
   5   4   2      689.07      689.13     12.58 o 
   6   4   2       59.96       59.43      4.32 o 
   7   4   2      233.58      241.03      5.64 o 
   8   4   2      264.66      264.96      6.02 o 
  -4   5   2       59.10       60.27      3.24 o 
  -3   5   2      314.50      323.26      8.70 o 
  -2   5   2      481.18      466.85     11.17 o 
  -1   5   2      231.05      242.20      4.57 o 
   0   5   2      117.89      112.16      2.55 o 
   1   5   2      475.18      483.56      7.77 o 
   2   5   2      265.62      291.65     12.79 o 
   3   5   2     1047.57     1090.68     24.14 o 
   4   5   2      267.97      254.97      7.21 o 
   5   5   2      421.03      388.73     10.19 o 
   6   5   2      139.91      137.53      3.49 o 
   7   5   2      221.47      219.82      5.09 o 
   8   5   2      113.29      119.22      3.60 o 
  -3   6   2       57.10       60.16      3.29 o 
  -2   6   2       11.10        9.26      1.44 o 
  -1   6   2      195.69      197.53      5.92 o 
   0   6   2      102.08      102.09      2.58 o 
   1   6   2        7.01        7.88      0.80 o 
   2   6   2      178.19      173.27      3.57 o 
   3   6   2       18.80       17.04      1.49 o 
   4   6   2      196.08      212.61      6.54 o 
   5   6   2      120.17      107.67      4.22 o 
   6   6   2      154.57      144.11      5.35 o 
   7   6   2        1.57        2.06      0.93 o 
   8   6   2       84.29       86.41      6.30 o 
  -2   7   2        2.55        3.55      1.18 o 
  -1   7   2       91.69       89.40      3.86 o 
   0   7   2      112.49      122.39      4.37 o 
   1   7   2        8.61       10.98      2.42 o 
   2   7   2       56.27       56.91      1.90 o 
   3   7   2        0.92        2.78      0.93 o 
   4   7   2      180.45      183.84      6.18 o 
   5   7   2       33.23       30.93      2.26 o 
   6   7   2      123.53      120.69      4.94 o 
   7   7   2       30.17       29.90      2.47 o 
   0   8   2      193.36      204.06      6.54 o 
   1   8   2      126.12      126.04      4.63 o 
   2   8   2       16.72       21.36      1.90 o 
   3   8   2      276.73      279.67      8.49 o 
   4   8   2        0.75        1.90      0.98 o 
   5   8   2       70.45       76.99      3.96 o 
   6   8   2      127.49      116.16      5.04 o 
  -5  -8   3       15.03       13.33      1.90 o 
  -4  -8   3       66.82       65.98      3.71 o 
  -3  -8   3       31.33       35.61      2.68 o 
  -2  -8   3        8.35        9.98      1.90 o 
  -1  -8   3       32.26       35.24      2.65 o 
  -7  -7   3      117.83      112.09      4.94 o 
  -6  -7   3      179.05      170.77      6.23 o 
  -5  -7   3       63.99       58.52      3.19 o 
  -4  -7   3        7.18        6.33      1.34 o 
  -3  -7   3      347.39      327.22      9.42 o 
  -2  -7   3       76.35       80.55      3.76 o 
  -1  -7   3       70.63       71.13      3.55 o 
   0  -7   3       74.05       74.16      3.71 o 
   1  -7   3       66.36       70.14      3.73 o 
  -8  -6   3       87.53       83.79      4.43 o 
  -7  -6   3      165.99      159.29      5.71 o 
  -6  -6   3      290.39      285.91      6.13 o 
  -4  -6   3       26.03       25.48      1.90 o 
  -3  -6   3      420.40      420.79     11.01 o 
  -2  -6   3      129.38      129.64      4.68 o 
  -1  -6   3       68.19       70.41      3.29 o 
   0  -6   3      210.20      215.08      6.69 o 
   1  -6   3      189.89      194.29      6.38 o 
   2  -6   3        3.38        3.11      0.74 o 
   3  -6   3      191.51      198.51      6.54 o 
  -8  -5   3       53.28       48.48      3.29 o 
  -7  -5   3       43.09       40.66      2.83 o 
  -6  -5   3       87.74       82.88      6.79 o 
  -5  -5   3      287.33      278.60      5.70 o 
  -4  -5   3      671.79      699.96     12.04 o 
  -3  -5   3        6.17       20.69      1.65 o 
  -2  -5   3      237.98      259.55      7.26 o 
  -1  -5   3      173.20      179.10      5.51 o 
   0  -5   3      128.85      129.03      4.48 o 
   1  -5   3       60.75       62.27      2.99 o 
   2  -5   3       29.09       30.00      2.16 o 
   3  -5   3       21.28       21.85      2.26 o 
   4  -5   3       24.60       26.56      2.11 o 
  -8  -4   3      113.30      114.31      5.46 o 
  -7  -4   3        1.08        0.87      0.77 o 
  -6  -4   3       69.59       73.24      2.93 o 
  -5  -4   3      344.37      338.47      8.80 o 
  -4  -4   3      344.27      356.25      8.96 o 
  -3  -4   3       62.41       59.87      1.85 o 
  -2  -4   3     1078.59     1106.99     24.19 o 
  -1  -4   3      112.10      114.31      3.81 o 
   0  -4   3       97.11       93.57      3.35 o 
   1  -4   3      565.44      577.51     13.59 o 
   2  -4   3      381.39      386.10      9.83 o 
   3  -4   3        1.14        1.90      0.87 o 
   4  -4   3      333.82      343.49      6.46 o 
   5  -4   3        1.92        4.12      1.18 o 
  -8  -3   3      123.25      135.56      6.18 o 
  -7  -3   3      158.94      173.18      6.79 o 
  -6  -3   3      152.01      164.59      6.12 o 
  -5  -3   3       94.79       98.12      2.58 o 
  -4  -3   3      123.20      107.62      2.58 o 
  -3  -3   3     2813.73     2887.29     34.63 o 
  -2  -3   3      405.98      371.00      6.90 o 
  -1  -3   3      825.79      827.53     18.12 o 
   0  -3   3      938.36      938.23     20.38 o 
   1  -3   3      972.49     1016.67     22.08 o 
   2  -3   3      725.69      734.94     16.47 o 
   3  -3   3      543.51      543.69     12.82 o 
   4  -3   3      291.66      314.36      8.29 o 
   5  -3   3      232.93      238.19      6.74 o 
  -8  -2   3      103.55      100.67      5.30 o 
  -7  -2   3      406.84      408.80     12.66 o 
  -6  -2   3        3.74        6.12      1.29 o 
  -5  -2   3      111.58      126.50      4.89 o 
  -4  -2   3      401.91      403.50      6.75 o 
  -3  -2   3      167.52      148.06      2.29 o 
  -2  -2   3      127.21      121.67      1.90 o 
  -1  -2   3     2987.16     2991.30     35.80 o 
   0  -2   3      133.64      123.88      3.40 o 
   1  -2   3      217.03      207.77      5.20 o 
   2  -2   3      994.98     1044.77     22.39 o 
   3  -2   3      587.09      610.70     13.79 o 
   4  -2   3       59.05       66.55      2.62 o 
   5  -2   3      857.56      855.12     19.30 o 
  -8  -1   3       22.50       19.30      2.62 o 
  -7  -1   3       45.09       44.47      3.24 o 
  -6  -1   3      115.38      109.93      4.89 o 
  -5  -1   3      205.29      207.31      6.95 o 
  -4  -1   3       78.73       79.59      2.19 o 
  -3  -1   3      704.44      862.05     12.98 o 
  -2  -1   3      863.78      948.49     11.59 o 
  -1  -1   3        6.55        6.42      0.91 o 
   0  -1   3        1.58        0.64      0.25 o 
   1  -1   3        3.75        3.24      0.51 o 
   2  -1   3       52.51       38.75      1.65 o 
   3  -1   3       89.49       95.06      3.14 o 
   4  -1   3      194.67      192.23      4.35 o 
   5  -1   3      111.37      109.47      3.81 o 
   6  -1   3      131.45      120.38      4.27 o 
  -7   0   3       99.46       90.53      4.84 o 
  -6   0   3      560.63      512.50     14.77 o 
  -5   0   3       24.84       25.83      1.19 o 
  -4   0   3      386.96      403.83      6.91 o 
  -3   0   3      508.54      502.37      6.45 o 
  -2   0   3        1.53        6.47      0.66 o 
  -1   0   3       10.49        6.90      0.44 o 
   0   0   3     2506.59     2519.54     48.25 o 
   1   0   3       39.40       56.61      1.24 o 
   2   0   3       74.66       67.23      1.49 o 
   3   0   3      347.48      344.20     10.19 o 
   4   0   3       95.32       87.37      4.81 o 
   5   0   3        4.04        8.72      1.06 o 
   6   0   3      834.64      782.34     18.12 o 
  -7   1   3      192.82      171.59      7.26 o 
  -6   1   3      184.34      170.05      6.74 o 
  -5   1   3      342.58      332.94      6.31 o 
  -4   1   3      861.98      859.95     17.76 o 
  -3   1   3     2448.12     2611.10     50.59 o 
  -2   1   3        8.01        2.62      0.46 o 
  -1   1   3     1972.49     1941.73     37.52 o 
   0   1   3     1685.66     1732.34     34.07 o 
   1   1   3     1577.84     1561.49     22.05 o 
   2   1   3      823.33      859.94     10.59 o 
   3   1   3      450.76      436.44      7.40 o 
   4   1   3      190.51      206.95      4.73 o 
   5   1   3      221.28      246.99      7.31 o 
   6   1   3      125.21      130.68      4.30 o 
   7   1   3      199.46      197.17      6.33 o 
  -6   2   3       96.63       89.55      4.73 o 
  -5   2   3      461.95      449.56     10.65 o 
  -4   2   3       71.46       65.72      2.62 o 
  -3   2   3     1104.21     1117.65     22.75 o 
  -2   2   3     1234.85     1294.85     19.48 o 
  -1   2   3      197.00      178.06      2.97 o 
   0   2   3      488.46      533.14     11.35 o 
   1   2   3     2464.66     2619.80     36.78 o 
   2   2   3       35.21       23.85      0.77 o 
   3   2   3      707.40      749.45      9.38 o 
   4   2   3      453.25      454.14      7.93 o 
   5   2   3       47.92       31.42      1.33 o 
   6   2   3       12.85        6.56      0.85 o 
  -5   3   3       25.89       28.31      2.01 o 
  -4   3   3       18.89       19.30      1.65 o 
  -3   3   3        8.32       10.50      1.24 o 
  -2   3   3     1311.41     1471.12     29.54 o 
  -1   3   3       31.34       20.62      0.78 o 
   0   3   3      286.18      283.37      6.48 o 
   1   3   3      267.91      275.64     10.99 o 
   2   3   3      474.29      473.21      7.23 o 
   3   3   3      393.13      401.02      6.27 o 
   4   3   3      324.94      302.14      5.64 o 
   5   3   3      125.86      118.36      2.95 o 
   6   3   3       92.02       92.90      2.67 o 
   7   3   3       22.73       23.28      1.40 o 
   8   3   3      107.20      118.27      4.89 o 
  -5   4   3       50.49       57.23      3.14 o 
  -4   4   3      100.96      100.46      4.07 o 
  -3   4   3        4.21        5.51      1.03 o 
  -2   4   3      457.48      461.45     10.76 o 
  -1   4   3      389.94      390.69      6.39 o 
   0   4   3      117.20      115.28      2.44 o 
   1   4   3      529.71      521.83      8.12 o 
   2   4   3     1076.39     1081.77     15.86 o 
   3   4   3       80.83       69.85      1.64 o 
   4   4   3      980.86     1000.92     22.34 o 
   5   4   3      578.65      588.00     10.29 o 
   6   4   3      334.67      301.37      6.13 o 
   7   4   3       60.53       75.86      3.71 o 
   8   4   3      299.07      305.71      9.32 o 
  -4   5   3      127.50      119.81      4.84 o 
  -3   5   3      169.79      173.65      5.76 o 
  -2   5   3        7.19        8.96      1.29 o 
  -1   5   3      672.54      681.67     15.08 o 
   0   5   3      214.38      211.66      4.04 o 
   1   5   3      283.79      318.80     22.08 o 
   2   5   3      224.61      227.13      4.19 o 
   3   5   3      302.09      298.45      7.98 o 
   4   5   3      299.05      301.23      8.18 o 
   5   5   3      400.29      378.12     10.09 o 
   6   5   3      283.03      265.98      7.98 o 
   7   5   3      238.62      246.53      5.51 o 
   8   5   3       75.13       79.49      2.80 o 
  -3   6   3       76.41       78.07      3.86 o 
  -2   6   3        4.07        3.96      1.08 o 
  -1   6   3      201.21      197.37      6.02 o 
   0   6   3       52.16       54.55      2.57 o 
   1   6   3       10.90       10.32      0.89 o 
   2   6   3      110.03      103.79      4.14 o 
   3   6   3      107.11      109.62      4.07 o 
   4   6   3       14.35       12.40      1.49 o 
   5   6   3      176.27      165.10      5.66 o 
   6   6   3       19.14       25.48      2.06 o 
   7   6   3       87.35       80.44      3.96 o 
  -2   7   3      214.20      225.58      7.36 o 
  -1   7   3       29.25       23.26      2.01 o 
   0   7   3      102.25      104.53      4.12 o 
   1   7   3       44.83       44.99      2.50 o 
   2   7   3       51.06       53.81      2.03 o 
   3   7   3       29.68       34.48      2.32 o 
   4   7   3       23.37       24.34      2.01 o 
   5   7   3        6.34        7.36      1.34 o 
   6   7   3       26.45       27.84      2.26 o 
   7   7   3       18.93       19.97      2.32 o 
   0   8   3      224.06      231.34      7.26 o 
   1   8   3       66.31       70.56      3.40 o 
   2   8   3       75.74       71.64      3.55 o 
   3   8   3      176.47      175.29      6.18 o 
   4   8   3      109.71      110.70      4.73 o 
   5   8   3        6.88        8.34      1.54 o 
  -4  -8   4       33.34       33.86      2.68 o 
  -3  -8   4       32.56       30.06      2.52 o 
  -7  -7   4       89.44       92.33      4.37 o 
  -6  -7   4       51.50       50.44      3.14 o 
  -5  -7   4      111.14      112.61      4.79 o 
  -4  -7   4      229.82      234.84      7.57 o 
  -3  -7   4       16.18       21.36      2.21 o 
  -2  -7   4      103.01       98.71      4.37 o 
  -1  -7   4       36.42       41.43      2.83 o 
   0  -7   4      107.22      109.26      4.73 o 
   1  -7   4       30.30       32.27      2.57 o 
  -7  -6   4       64.15       60.27      3.50 o 
  -6  -6   4      479.38      465.97      8.97 o 
  -5  -6   4      182.70      184.56      6.12 o 
  -4  -6   4      184.46      178.79      5.97 o 
  -3  -6   4      523.18      496.34     12.71 o 
  -2  -6   4      289.85      305.92      8.75 o 
  -1  -6   4      107.89      103.40      4.22 o 
   0  -6   4      272.42      272.05      8.03 o 
   1  -6   4      216.50      221.15      7.10 o 
   2  -6   4       12.85       15.85      2.06 o 
  -8  -5   4       74.58       84.30      4.53 o 
  -7  -5   4       73.82       67.78      3.76 o 
  -6  -5   4      151.43      151.57      5.15 o 
  -5  -5   4       74.95       74.67      2.31 o 
  -4  -5   4      104.32      112.74      2.93 o 
  -3  -5   4      639.62      659.23     15.59 o 
  -2  -5   4      192.83      190.84      5.87 o 
  -1  -5   4      357.70      353.27      9.26 o 
   0  -5   4       90.01       96.50      3.81 o 
   1  -5   4      174.64      175.29      5.66 o 
   2  -5   4       83.66       88.32      3.81 o 
   3  -5   4       73.29       76.32      3.65 o 
   4  -5   4      112.34      112.71      4.58 o 
  -8  -4   4      303.72      327.28     11.01 o 
  -7  -4   4        0.96        0.72      0.82 o 
  -6  -4   4        2.52        0.93      0.77 o 
  -5  -4   4      280.01      274.13      5.54 o 
  -4  -4   4        2.58        2.76      1.00 o 
  -3  -4   4       16.73       21.51      1.54 o 
  -2  -4   4      573.28      549.92     12.92 o 
  -1  -4   4      113.60      114.00      3.91 o 
   0  -4   4       70.15       65.67      2.78 o 
   1  -4   4      396.88      403.24     10.14 o 
   2  -4   4      200.91      218.78      6.48 o 
   3  -4   4       10.83       11.94      1.49 o 
   4  -4   4      161.33      151.62      5.30 o 
   5  -4   4      303.83      302.37      8.54 o 
  -8  -3   4       28.35       26.20      2.68 o 
  -7  -3   4       64.84       67.16      3.91 o 
  -6  -3   4       94.31      105.61      4.68 o 
  -5  -3   4      233.77      245.95      5.00 o 
  -4  -3   4      153.14      150.85      3.33 o 
  -3  -3   4        7.40        3.48      0.36 o 
  -2  -3   4      518.01      517.20      6.79 o 
  -1  -3   4      270.69      245.96      6.38 o 
   0  -3   4      994.03     1044.82     22.70 o 
   1  -3   4      351.30      347.35      8.54 o 
   2  -3   4      383.52      407.46      9.93 o 
   3  -3   4      312.06      298.51      7.87 o 
   4  -3   4      194.70      202.31      6.07 o 
   5  -3   4      438.32      431.86     11.17 o 
  -8  -2   4        2.74        2.06      1.13 o 
  -7  -2   4      548.91      576.27     16.68 o 
  -6  -2   4      144.17      147.86      5.92 o 
  -5  -2   4      143.83      147.55      5.51 o 
  -4  -2   4     1063.80     1116.99     16.06 o 
  -3  -2   4       39.21       27.43      0.78 o 
  -2  -2   4      140.40      132.34      2.10 o 
  -1  -2   4     1599.88     1546.43     31.29 o 
   0  -2   4      122.17      114.15      3.29 o 
   1  -2   4      263.86      248.99      6.18 o 
   2  -2   4      776.57      809.98     17.76 o 
   3  -2   4      226.24      224.55      6.02 o 
   4  -2   4       79.30       83.79      3.14 o 
   5  -2   4      145.47      154.55      4.94 o 
  -8  -1   4      166.10      169.48      7.41 o 
  -7  -1   4      112.02       94.60      4.89 o 
  -6  -1   4      144.87      139.47      5.76 o 
  -5  -1   4      169.76      165.77      6.02 o 
  -4  -1   4      349.69      360.71      7.28 o 
  -3  -1   4      623.25      688.57      8.73 o 
  -2  -1   4        3.80        1.86      0.23 o 
  -1  -1   4       78.73       74.74      1.32 o 
   0  -1   4       94.33      133.12      2.40 o 
   1  -1   4      260.17      256.70      4.27 o 
   2  -1   4       75.42       60.99      2.26 o 
   3  -1   4       55.59       56.30      2.37 o 
   4  -1   4       58.96       50.59      2.37 o 
   5  -1   4        1.80        1.49      0.72 o 
   6  -1   4      152.26      136.85      4.84 o 
  -7   0   4       11.50        7.57      1.65 o 
  -6   0   4      242.57      243.69      8.49 o 
  -5   0   4       73.50       76.78      2.21 o 
  -4   0   4      234.15      224.75      4.39 o 
  -3   0   4     1344.26     1400.35     21.37 o 
  -2   0   4       26.22       16.68      0.50 o 
  -1   0   4      215.03      211.68      2.92 o 
   0   0   4     1413.53     1424.21     20.23 o 
   1   0   4       32.66       46.22      1.15 o 
   2   0   4      190.39      173.72      3.99 o 
   3   0   4      479.62      495.33      8.35 o 
   4   0   4       20.13       21.77      1.54 o 
   5   0   4       92.62       83.32      3.35 o 
   6   0   4        6.42       10.60      1.44 o 
   7   0   4       16.58       11.94      1.65 o 
  -7   1   4      158.71      156.61      6.95 o 
  -6   1   4      170.44      160.83      6.64 o 
  -5   1   4      277.66      260.07      5.28 o 
  -4   1   4      349.90      312.92      7.46 o 
  -3   1   4      476.05      463.97     10.14 o 
  -2   1   4     2108.12     2257.84     43.90 o 
  -1   1   4     1644.80     1573.59     22.28 o 
   0   1   4     2864.46     3033.57     42.54 o 
   1   1   4      548.18      525.37      7.88 o 
   2   1   4     1185.95     1225.69     17.68 o 
   3   1   4      812.08      812.00     10.21 o 
   4   1   4      517.34      546.39     16.93 o 
   5   1   4      512.31      476.73     11.79 o 
   6   1   4       20.22       28.31      2.01 o 
   7   1   4      182.89      180.03      6.12 o 
  -6   2   4      139.93      125.68      5.87 o 
  -5   2   4      181.07      176.68      5.30 o 
  -4   2   4       77.57       79.67      3.04 o 
  -3   2   4      406.12      399.79      9.21 o 
  -2   2   4     1278.17     1376.16     27.53 o 
  -1   2   4      241.21      221.98      3.63 o 
   0   2   4     1324.47     1373.02     28.46 o 
   1   2   4     2379.98     2442.92     34.40 o 
   2   2   4       89.36       78.07      1.71 o 
   3   2   4     1094.25     1046.29     15.93 o 
   4   2   4      981.37      963.68     15.64 o 
   5   2   4       83.55       90.39      2.42 o 
   6   2   4      639.25      609.72     14.93 o 
   7   2   4      126.70      151.67      5.46 o 
   8   2   4        2.99        5.51      1.34 o 
  -6   3   4       36.40       40.66      3.35 o 
  -5   3   4       25.35       24.19      1.90 o 
  -4   3   4       52.59       47.40      2.47 o 
  -3   3   4       67.86       71.74      2.93 o 
  -2   3   4        2.07        3.65      0.77 o 
  -1   3   4      148.54      157.19      2.88 o 
   0   3   4       74.18       58.87      1.60 o 
   1   3   4      747.82      777.65     11.56 o 
   2   3   4      130.47      124.09      2.50 o 
   3   3   4      171.51      167.59      3.08 o 
   4   3   4      190.63      181.93      5.61 o 
   5   3   4      131.94      138.48      3.45 o 
   6   3   4      441.13      414.72     11.01 o 
   7   3   4       25.68       31.96      2.32 o 
  -5   4   4      147.13      155.53      5.56 o 
  -4   4   4       37.04       35.36      2.32 o 
  -3   4   4        3.89        3.24      0.87 o 
  -2   4   4       98.08       91.51      3.45 o 
  -1   4   4      134.00      141.89      4.32 o 
   0   4   4        2.97        5.56      0.54 o 
   1   4   4      350.83      351.97     10.11 o 
   2   4   4      530.23      526.93     11.91 o 
   3   4   4        3.30        3.80      0.46 o 
   4   4   4      430.10      415.13     10.45 o 
   5   4   4      348.20      355.68      9.57 o 
   6   4   4        5.75        4.53      0.73 o 
   7   4   4      515.02      488.88     13.02 o 
   8   4   4      337.43      357.90     10.55 o 
  -4   5   4      116.26      119.25      4.79 o 
  -3   5   4      155.71      162.17      5.51 o 
  -2   5   4      320.31      320.53      8.54 o 
  -1   5   4       98.98       99.38      3.71 o 
   0   5   4      247.97      252.70      6.64 o 
   1   5   4       40.48       41.39      1.40 o 
   2   5   4      399.39      403.89      6.73 o 
   3   5   4      253.35      240.19      6.69 o 
   4   5   4      187.68      187.70      5.87 o 
   5   5   4      194.50      189.40      6.07 o 
   6   5   4       37.26       41.95      2.62 o 
   7   5   4      322.36      316.81      6.64 o 
  -3   6   4       84.08       93.98      4.22 o 
  -2   6   4       81.21       80.65      3.65 o 
  -1   6   4      257.69      255.69      7.31 o 
   0   6   4      141.49      145.39      4.73 o 
   1   6   4       16.48       16.09      0.98 o 
   2   6   4      223.67      216.56      4.26 o 
   3   6   4      184.02      175.35      5.56 o 
   4   6   4        4.13        4.22      0.98 o 
   5   6   4      172.57      155.79      5.51 o 
   6   6   4      171.95      167.63      5.97 o 
   7   6   4       79.58       56.92      3.35 o 
  -2   7   4       26.03       25.58      2.52 o 
  -1   7   4      117.05      118.42      4.68 o 
   0   7   4       42.70       43.39      2.52 o 
   1   7   4      165.67      157.28      5.10 o 
   2   7   4        6.73        6.36      0.80 o 
   3   7   4       63.27       60.63      3.09 o 
   4   7   4       52.49       52.19      2.88 o 
   5   7   4       24.76       23.21      2.01 o 
   6   7   4       74.07       74.63      3.81 o 
   0   8   4      163.54      181.11      6.18 o 
   1   8   4       73.04       79.36      3.60 o 
   3   8   4      177.79      177.51      6.18 o 
   4   8   4      145.66      144.11      5.51 o 
   5   8   4       10.37       12.92      1.90 o 
  -6  -7   5       71.14       66.96      3.60 o 
  -5  -7   5       62.22       60.99      3.45 o 
  -4  -7   5       55.57       61.09      3.40 o 
  -3  -7   5      123.28      120.84      5.04 o 
  -2  -7   5       29.11       27.23      2.26 o 
  -1  -7   5      445.70      420.48     11.73 o 
   0  -7   5        9.25        8.29      1.65 o 
  -7  -6   5       26.67       26.92      2.37 o 
  -6  -6   5      254.69      238.61      5.43 o 
  -5  -6   5      147.97      142.77      5.25 o 
  -4  -6   5      103.14      104.07      4.27 o 
  -3  -6   5      359.87      345.60      9.62 o 
  -2  -6   5      255.91      259.65      7.82 o 
  -1  -6   5      203.23      201.03      6.59 o 
   0  -6   5      347.60      362.53     10.14 o 
   1  -6   5      238.06      227.12      7.36 o 
   2  -6   5       46.06       48.64      3.14 o 
  -7  -5   5       28.72       29.80      2.47 o 
  -6  -5   5       95.00       94.70      4.37 o 
  -5  -5   5      121.96      123.21      3.25 o 
  -4  -5   5      190.96      192.95      4.27 o 
  -3  -5   5      115.64      115.95      4.27 o 
  -2  -5   5      237.41      237.26      6.95 o 
  -1  -5   5       13.50       13.43      1.65 o 
   0  -5   5     1055.42     1076.73     24.34 o 
   1  -5   5       63.74       55.89      2.93 o 
   2  -5   5      150.25      152.50      5.46 o 
   3  -5   5       55.70       62.22      3.35 o 
  -8  -4   5       16.71       13.69      2.21 o 
  -7  -4   5       13.75       15.59      2.16 o 
  -6  -4   5        2.41        3.65      1.08 o 
  -5  -4   5      171.86      155.99      3.66 o 
  -4  -4   5        3.17        2.80      0.59 o 
  -3  -4   5        4.67        6.38      0.69 o 
  -2  -4   5      165.47      173.60      5.25 o 
  -1  -4   5        1.36        0.57      0.67 o 
   0  -4   5       36.46       40.92      2.21 o 
   1  -4   5      304.60      294.18      8.03 o 
   2  -4   5       79.50       78.49      3.40 o 
   3  -4   5       31.18       31.70      2.21 o 
   4  -4   5      106.00      110.04      4.48 o 
  -8  -3   5       55.79       46.73      3.55 o 
  -7  -3   5      111.97      110.09      5.25 o 
  -6  -3   5       76.02       81.73      4.07 o 
  -5  -3   5       96.86      109.57      4.48 o 
  -4  -3   5       94.89       97.35      1.89 o 
  -3  -3   5      280.29      287.99      4.76 o 
  -2  -3   5      106.11      101.26      4.35 o 
  -1  -3   5      300.49      305.66      7.72 o 
   0  -3   5      175.57      197.73      5.56 o 
   1  -3   5      648.93      660.68     15.08 o 
   2  -3   5      173.22      163.71      4.99 o 
   3  -3   5      231.60      224.34      6.43 o 
   4  -3   5       56.94       62.22      2.93 o 
   5  -3   5       71.08       76.99      3.55 o 
  -8  -2   5      365.53      400.98     13.23 o 
  -7  -2   5      298.00      277.04      9.68 o 
  -6  -2   5      176.13      167.73      6.48 o 
  -5  -2   5      284.47      300.00      9.26 o 
  -4  -2   5     1046.74     1081.82     29.59 o 
  -3  -2   5      226.43      218.52      3.76 o 
  -2  -2   5      728.77      692.88      8.84 o 
  -1  -2   5     1712.14     1736.19     21.13 o 
   0  -2   5       16.96       11.07      0.66 o 
   1  -2   5      193.43      193.57      5.15 o 
   2  -2   5      814.16      817.24     18.06 o 
   3  -2   5       87.90       86.00      3.14 o 
   4  -2   5      151.90      158.41      4.94 o 
   5  -2   5      309.15      299.17      8.23 o 
   6  -2   5       38.66       47.04      2.62 o 
  -7  -1   5      121.93      115.08      5.56 o 
  -6  -1   5      274.41      265.00      9.01 o 
  -5  -1   5      364.68      346.16     10.45 o 
  -4  -1   5      397.49      396.70      6.96 o 
  -3  -1   5      287.22      286.05      4.03 o 
  -2  -1   5      829.08      893.48     18.73 o 
  -1  -1   5      456.90      462.14      6.00 o 
   0  -1   5     2305.22     2486.41     35.10 o 
   1  -1   5       80.63      106.95      2.24 o 
   2  -1   5      191.54      183.43      5.04 o 
   3  -1   5      110.29       98.51      3.45 o 
   4  -1   5      236.27      224.45      6.43 o 
   5  -1   5       50.47       55.69      2.78 o 
   6  -1   5        9.82        9.37      1.44 o 
  -7   0   5      151.75      161.24      7.00 o 
  -6   0   5      121.90      116.06      5.30 o 
  -5   0   5       27.11       24.40      1.25 o 
  -4   0   5      191.18      198.61      4.09 o 
  -3   0   5      664.25      712.85     12.48 o 
  -2   0   5        1.40        1.71      0.23 o 
  -1   0   5      586.06      602.41      7.62 o 
   0   0   5     2303.52     2426.55     34.23 o 
   1   0   5        3.39       10.20      1.11 o 
   2   0   5      135.27      128.35      2.59 o 
   3   0   5      695.74      680.90     15.54 o 
   4   0   5        1.38        0.98      0.57 o 
   5   0   5       91.50       91.35      3.65 o 
   6   0   5      262.06      248.53      7.41 o 
   7   0   5       48.69       61.91      3.29 o 
  -7   1   5       73.11       71.69      4.48 o 
  -6   1   5       35.39       33.35      2.78 o 
  -5   1   5      100.39      106.14      2.92 o 
  -4   1   5      229.01      228.61      5.97 o 
  -3   1   5      372.68      359.91      8.34 o 
  -2   1   5      238.68      201.18      5.15 o 
  -1   1   5      801.62      763.46     11.15 o 
   0   1   5      164.90      137.61      2.70 o 
   1   1   5     4687.19     5025.77    133.32 o 
   2   1   5      625.68      602.40      9.19 o 
   3   1   5      531.42      557.07     11.63 o 
   4   1   5      270.91      279.98      7.57 o 
   5   1   5      497.37      483.17     12.09 o 
   6   1   5      368.25      352.39      9.68 o 
   7   1   5      237.58      240.91      7.62 o 
  -6   2   5      236.92      240.40      9.01 o 
  -5   2   5      145.87      132.11      4.48 o 
  -4   2   5       53.59       50.80      2.42 o 
  -3   2   5      426.39      393.82      9.21 o 
  -2   2   5      746.11      728.15     15.39 o 
  -1   2   5        3.06        4.19      1.18 o 
   0   2   5      580.14      570.02      8.62 o 
   1   2   5     2342.58     2532.51     35.77 o 
   2   2   5      239.02      234.04      4.08 o 
   3   2   5      740.28      749.19     11.61 o 
   4   2   5     1238.10     1198.09     26.35 o 
   5   2   5       62.66       63.46      2.99 o 
   7   2   5      357.36      348.58      9.93 o 
  -5   3   5       48.58       45.81      2.62 o 
  -4   3   5       51.18       52.80      2.68 o 
  -3   3   5       71.03       76.27      3.09 o 
  -2   3   5      156.67      153.47      4.58 o 
  -1   3   5       46.57       42.92      1.96 o 
   0   3   5      236.25      232.50      4.02 o 
   1   3   5      382.62      444.90      7.04 o 
   2   3   5      543.15      601.63      9.25 o 
   3   3   5      224.22      215.52      4.40 o 
   4   3   5      175.90      180.44      5.56 o 
   5   3   5       27.36       27.89      1.96 o 
   6   3   5       56.17       64.02      3.24 o 
   7   3   5       99.14       98.92      4.37 o 
  -5   4   5      183.33      185.38      6.23 o 
  -4   4   5       41.48       39.06      2.52 o 
  -3   4   5        5.31        5.97      1.13 o 
  -2   4   5      184.72      176.99      5.35 o 
  -1   4   5      216.05      228.51      6.18 o 
   0   4   5        6.45        9.89      1.16 o 
   1   4   5       38.45       33.32      1.16 o 
   2   4   5      163.97      163.17      3.19 o 
   3   4   5        2.05        3.28      0.57 o 
   4   4   5       92.08       89.04      3.50 o 
   5   4   5      256.48      266.96      7.77 o 
   6   4   5        2.50        1.60      0.82 o 
   7   4   5       65.88       73.60      3.76 o 
  -4   5   5      143.56      148.17      5.56 o 
  -3   5   5      174.46      174.21      5.87 o 
  -2   5   5      156.73      158.26      5.25 o 
  -1   5   5      292.02      282.65      7.57 o 
   0   5   5      184.92      189.14      5.46 o 
   1   5   5     1011.02     1024.17     20.12 o 
   2   5   5        1.76        2.99      0.51 o 
   3   5   5      174.65      181.32      5.56 o 
   4   5   5      192.50      187.96      5.92 o 
   5   5   5      277.04      275.29      8.08 o 
   6   5   5      102.30      107.00      4.48 o 
   7   5   5       30.31       37.00      2.73 o 
  -3   6   5       93.40       92.07      4.27 o 
  -2   6   5       81.67       87.49      3.91 o 
  -1   6   5      315.94      303.03      8.34 o 
   0   6   5      277.98      293.46      7.87 o 
   1   6   5      199.07      210.60      5.97 o 
   2   6   5      334.41      334.18      7.57 o 
   3   6   5      163.22      154.55      5.15 o 
   4   6   5       61.34       66.49      3.19 o 
   5   6   5      139.85      135.92      5.10 o 
   6   6   5      178.84      174.32      6.28 o 
   7   6   5        9.91        7.93      1.54 o 
  -1   7   5       36.61       36.75      2.57 o 
   0   7   5       84.99       85.69      3.76 o 
   1   7   5        0.88        5.35      1.13 o 
   2   7   5      531.46      514.70      8.77 o 
   3   7   5       41.53       38.55      2.37 o 
   4   7   5       37.20       40.35      2.57 o 
   5   7   5       19.89       17.24      2.01 o 
   6   7   5       81.07       88.42      4.27 o 
   1   8   5        8.97       12.51      1.70 o 
   3   8   5      180.78      173.65      6.02 o 
   4   8   5       34.39       36.85      2.62 o 
   5   8   5       55.05       54.91      3.35 o 
  -6  -7   6        8.09        2.93      1.08 o 
  -5  -7   6       78.00       71.23      3.81 o 
  -4  -7   6       56.98       60.99      3.45 o 
  -3  -7   6       67.88       64.18      3.55 o 
  -2  -7   6        7.65        8.13      1.54 o 
  -1  -7   6       47.60       49.25      3.19 o 
  -7  -6   6       44.54       45.44      3.09 o 
  -6  -6   6        5.83        8.08      1.49 o 
  -5  -6   6      251.78      255.43      7.82 o 
  -4  -6   6        8.38        7.36      1.39 o 
  -3  -6   6      373.99      365.62     10.19 o 
  -2  -6   6       57.24       55.38      3.04 o 
  -1  -6   6       15.97       16.93      2.01 o 
   0  -6   6      471.41      463.20     12.40 o 
   1  -6   6      181.77      182.14      6.48 o 
  -7  -5   6       59.90       64.23      3.76 o 
  -6  -5   6      111.23       76.22      3.91 o 
  -5  -5   6       28.77       31.08      1.51 o 
  -4  -5   6      166.42      164.84      4.43 o 
  -3  -5   6      165.68      168.04      5.56 o 
  -2  -5   6      284.16      284.87      8.08 o 
  -1  -5   6       94.48       95.11      3.91 o 
   0  -5   6       38.48       36.34      2.37 o 
   1  -5   6       42.65       43.59      2.62 o 
   2  -5   6      883.31      860.73     20.48 o 
   3  -5   6        1.56        2.52      1.24 o 
  -7  -4   6       11.54       11.48      1.90 o 
  -6  -4   6      228.53      217.14      7.62 o 
  -5  -4   6        7.57       12.82      1.65 o 
  -4  -4   6       76.83       71.23      5.48 o 
  -3  -4   6        3.15        2.89      0.54 o 
  -2  -4   6      449.76      449.77     11.12 o 
  -1  -4   6       14.15       15.49      1.60 o 
   0  -4   6       60.31       61.09      2.83 o 
   1  -4   6      192.18      193.26      6.02 o 
   2  -4   6       32.28       33.86      2.26 o 
   3  -4   6       12.18       14.36      1.75 o 
   4  -4   6      111.37      114.10      4.68 o 
  -7  -3   6      136.13      136.13      6.07 o 
  -6  -3   6      141.40      138.60      5.71 o 
  -5  -3   6      246.78      262.79      8.39 o 
  -4  -3   6       43.81       42.81      1.47 o 
  -3  -3   6      152.12      152.64      2.61 o 
  -2  -3   6       75.06       74.06      1.58 o 
  -1  -3   6      290.92      287.23      5.09 o 
   0  -3   6      256.44      272.46      7.21 o 
   1  -3   6       55.26       49.67      2.37 o 
   2  -3   6      166.10      177.66      5.40 o 
   3  -3   6      670.06      670.66     15.85 o 
   4  -3   6       25.50       27.84      2.06 o 
   5  -3   6       47.70       45.44      2.78 o 
  -7  -2   6      361.80      365.10     11.94 o 
  -6  -2   6       20.07       28.36      2.47 o 
  -5  -2   6     1086.96     1017.13     25.89 o 
  -4  -2   6      481.66      525.21      8.85 o 
  -3  -2   6      314.89      302.33      4.37 o 
  -2  -2   6      417.73      400.57      5.80 o 
  -1  -2   6     1992.14     1924.89     32.42 o 
   0  -2   6      804.79      849.86     12.81 o 
   1  -2   6      163.81      158.05      4.53 o 
   2  -2   6      599.14      576.22     13.33 o 
   3  -2   6       84.52       90.22      3.35 o 
   4  -2   6      114.39      107.98      3.96 o 
   5  -2   6      266.81      262.53      7.62 o 
  -7  -1   6       48.32       47.92      3.45 o 
  -6  -1   6      150.18      156.46      6.38 o 
  -5  -1   6      256.53      251.62      8.34 o 
  -4  -1   6      672.11      712.14     11.69 o 
  -3  -1   6      398.54      405.85      7.04 o 
  -2  -1   6      805.35      791.93     10.03 o 
  -1  -1   6      341.09      351.70      4.79 o 
   0  -1   6      675.15      693.05     10.46 o 
   1  -1   6     1265.41     1309.36     19.12 o 
   2  -1   6     1537.24     1468.80     31.45 o 
   3  -1   6       97.52       94.34      3.45 o 
   4  -1   6      473.89      453.37     11.37 o 
   5  -1   6      149.18      154.76      5.30 o 
   6  -1   6      131.79      130.31      4.94 o 
  -7   0   6       17.65       17.29      2.47 o 
  -6   0   6      142.67      129.80      5.82 o 
  -5   0   6      180.02      146.44      3.55 o 
  -4   0   6      544.29      485.14      8.48 o 
  -3   0   6      275.96      300.78      5.57 o 
  -2   0   6        1.77        1.40      0.38 o 
  -1   0   6       59.57       53.66      1.57 o 
   0   0   6      423.26      420.48      5.54 o 
   1   0   6      283.12      286.58      4.86 o 
   2   0   6      423.25      399.96      6.56 o 
   3   0   6      592.00      585.33     13.74 o 
   4   0   6       11.85       13.64      1.54 o 
   5   0   6      102.69      106.02      4.12 o 
   6   0   6      149.08      145.65      5.30 o 
  -6   1   6       17.95       16.88      2.37 o 
  -5   1   6       25.73       23.52      1.35 o 
  -4   1   6       16.36       18.46      3.63 o 
  -3   1   6      171.79      173.60      4.94 o 
  -2   1   6       86.95       86.46      2.93 o 
  -1   1   6      490.70      436.81      6.74 o 
   0   1   6      110.04      104.12      3.50 o 
   1   1   6       45.77       39.73      1.18 o 
   2   1   6      154.34      171.50      3.71 o 
   3   1   6     2475.02     2461.02     47.86 o 
   4   1   6        3.16        2.83      0.82 o 
   5   1   6      215.34      210.96      6.54 o 
   6   1   6      147.46      146.27      5.40 o 
   7   1   6      156.24      160.73      5.92 o 
  -6   2   6      187.41      182.60      7.62 o 
  -5   2   6      542.87      478.83      8.96 o 
  -4   2   6       53.16       44.26      2.26 o 
  -3   2   6      600.77      566.59     12.71 o 
  -2   2   6      523.78      510.80     11.48 o 
  -1   2   6      112.80      112.87      3.55 o 
   0   2   6      618.71      625.68      9.52 o 
   1   2   6      171.80      159.42      3.06 o 
   2   2   6       52.93       53.21      3.83 o 
   3   2   6      761.08      760.34     11.61 o 
   4   2   6      795.98      804.83     18.58 o 
   5   2   6       52.93       59.24      2.93 o 
   6   2   6      298.26      307.00      8.90 o 
   7   2   6      195.21      180.49      6.43 o 
  -5   3   6      152.11      133.25      4.89 o 
  -4   3   6      202.52      183.99      5.71 o 
  -3   3   6      102.03      111.42      3.96 o 
  -2   3   6      240.75      225.42      6.18 o 
  -1   3   6       79.92       80.34      2.99 o 
   0   3   6      414.47      411.82      8.41 o 
   1   3   6      250.59      259.52      4.55 o 
   2   3   6       52.52       49.25      1.47 o 
   3   3   6      226.59      257.92      4.62 o 
   4   3   6      997.43     1008.79     22.80 o 
   5   3   6       47.27       43.03      2.47 o 
   6   3   6       49.91       53.37      3.04 o 
   7   3   6       19.92       25.89      2.26 o 
  -4   4   6      434.74      399.33     10.40 o 
  -3   4   6        9.53        8.44      1.34 o 
  -2   4   6      239.52      226.40      6.43 o 
  -1   4   6      117.93      114.31      3.91 o 
   0   4   6       26.28       24.45      1.60 o 
   1   4   6      727.22      742.51     11.40 o 
   2   4   6       41.17       35.51      1.27 o 
   3   4   6       62.02       61.02      1.77 o 
   4   4   6      113.02      117.09      4.27 o 
   5   4   6      128.72      125.53      4.73 o 
   6   4   6       11.89       14.31      1.80 o 
   7   4   6       90.83       97.07      4.48 o 
  -3   5   6      187.20      164.59      5.71 o 
  -2   5   6      118.17      116.52      4.43 o 
  -1   5   6      290.62      296.34      7.93 o 
   0   5   6       95.34       95.16      3.55 o 
   1   5   6      283.53      277.10      7.15 o 
   2   5   6      462.43      476.57      9.57 o 
   3   5   6      819.86      830.00     19.04 o 
   4   5   6       94.39       99.28      3.96 o 
   5   5   6      348.05      342.66      9.62 o 
   6   5   6      151.75      152.80      5.76 o 
   7   5   6      109.06      115.95      5.10 o 
  -2   6   6       55.98       51.72      2.99 o 
  -1   6   6      331.23      323.57      8.85 o 
   0   6   6      117.19      120.17      4.37 o 
   1   6   6       37.42       40.35      2.26 o 
   2   6   6      900.92      916.46     14.22 o 
   3   6   6      360.74      361.19      9.68 o 
   4   6   6       50.61       46.47      2.68 o 
   5   6   6      270.66      264.95      8.13 o 
   6   6   6      224.34      230.21      7.62 o 
  -1   7   6       17.58       18.94      2.16 o 
   0   7   6      125.27      118.17      4.58 o 
   1   7   6       27.07       28.31      2.06 o 
   2   7   6       21.15       18.58      1.85 o 
   3   7   6       18.18       17.50      1.90 o 
   4   7   6      766.66      759.90     18.43 o 
   5   7   6        7.79       10.50      1.65 o 
   6   7   6       49.18       50.75      3.24 o 
   1   8   6        8.55        7.72      1.44 o 
   4   8   6       54.78       61.71      3.45 o 
  -5  -7   7       42.28       39.42      2.83 o 
  -4  -7   7        3.81        4.73      1.39 o 
  -3  -7   7       84.08       78.95      4.07 o 
  -6  -6   7      232.25      229.75      7.77 o 
  -5  -6   7       19.59       18.48      2.06 o 
  -4  -6   7        2.44        2.99      1.03 o 
  -3  -6   7      497.72      486.62     12.87 o 
  -2  -6   7       34.87       35.00      2.52 o 
  -1  -6   7        1.89        0.98      0.98 o 
   0  -6   7      148.17      150.23      5.76 o 
  -7  -5   7      150.34      171.90      6.85 o 
  -6  -5   7      344.05      343.08     10.71 o 
  -5  -5   7       31.75       38.81      2.52 o 
  -4  -5   7      219.67      216.37      4.77 o 
  -3  -5   7       63.47       64.28      3.19 o 
  -2  -5   7      213.41      204.22      6.43 o 
  -1  -5   7      154.16      157.13      5.46 o 
   0  -5   7      258.34      242.46      7.41 o 
   1  -5   7       56.65       52.14      2.99 o 
   2  -5   7       28.37       22.75      2.37 o 
  -7  -4   7       26.93       30.57      2.73 o 
  -6  -4   7       81.39       87.75      4.27 o 
  -5  -4   7      907.01      826.19     21.26 o 
  -4  -4   7       56.28       63.23      2.34 o 
  -3  -4   7       19.58       19.67      0.89 o 
  -2  -4   7      648.69      623.98     14.82 o 
  -1  -4   7      143.72      153.22      5.04 o 
   0  -4   7       31.59       32.37      2.11 o 
   1  -4   7      341.70      282.91      8.13 o 
   2  -4   7      100.42       94.39      3.96 o 
   3  -4   7      124.18      133.86      5.10 o 
  -7  -3   7       17.11       17.34      2.37 o 
  -6  -3   7       33.31       42.97      2.93 o 
  -5  -3   7      416.83      405.66     11.79 o 
  -4  -3   7       67.94       77.52      2.20 o 
  -3  -3   7      307.30      309.67      4.61 o 
  -2  -3   7       61.66       61.63      2.50 o 
  -1  -3   7      121.13      119.99      4.19 o 
   0  -3   7      110.92      103.09      3.71 o 
   1  -3   7      315.44      295.93      7.93 o 
   2  -3   7      367.07      366.54      9.57 o 
   3  -3   7      176.90      172.10      5.61 o 
   4  -3   7       99.96      101.90      4.17 o 
  -7  -2   7      154.17      169.07      7.15 o 
  -6  -2   7        8.73        9.78      1.75 o 
  -5  -2   7        9.97       18.32      2.11 o 
  -4  -2   7      987.89     1009.41     25.27 o 
  -3  -2   7      603.50      610.05     23.34 o 
  -2  -2   7       51.43       51.71      1.28 o 
  -1  -2   7      834.17      761.24     17.65 o 
   0  -2   7      346.77      349.08      5.97 o 
   1  -2   7      393.47      381.93      9.32 o 
   2  -2   7     1866.61     1775.39     37.83 o 
   3  -2   7       11.41       14.57      1.54 o 
   4  -2   7      265.19      262.38      7.51 o 
   5  -2   7      196.21      204.27      6.54 o 
  -7  -1   7      121.39      125.84      6.02 o 
  -6  -1   7       95.26       86.77      4.53 o 
  -5  -1   7       12.15       15.70      2.01 o 
  -4  -1   7      433.46      431.84      7.75 o 
  -3  -1   7      208.76      227.06     12.48 o 
  -2  -1   7      815.50      830.24     14.51 o 
  -1  -1   7      469.12      445.18      7.13 o 
   0  -1   7      474.48      465.29      8.54 o 
   1  -1   7      307.13      305.12      4.35 o 
   2  -1   7      399.26      390.95      6.67 o 
   3  -1   7     1922.51     1909.87     40.92 o 
   4  -1   7       31.59       32.78      2.16 o 
   5  -1   7       73.95       70.41      3.40 o 
  -7   0   7       96.03       91.87      5.20 o 
  -6   0   7      159.67      160.99      6.74 o 
  -5   0   7       34.16       28.39      1.46 o 
  -4   0   7        5.88        3.90      0.67 o 
  -3   0   7       55.73       57.78      1.88 o 
  -2   0   7      266.06      282.15      5.27 o 
  -1   0   7      107.21      118.56      2.00 o 
   0   0   7      125.18      118.26      2.47 o 
   1   0   7       11.95       14.51      0.78 o 
   2   0   7        3.97        3.57      0.51 o 
   3   0   7     1729.02     1731.90     25.31 o 
   4   0   7       13.77       17.19      1.54 o 
   5   0   7      166.47      159.29      5.51 o 
   6   0   7      125.10      131.91      5.15 o 
  -6   1   7       82.67       80.03      4.58 o 
  -5   1   7      182.35      160.78      4.02 o 
  -4   1   7        1.19        1.56      0.53 o 
  -3   1   7       84.06       79.47      2.32 o 
  -2   1   7        4.81        4.53      0.82 o 
  -1   1   7      174.14      180.24      5.04 o 
   0   1   7       96.86       93.67      2.08 o 
   1   1   7      110.53      107.94      3.17 o 
   2   1   7       21.05       19.54      0.93 o 
   3   1   7      137.83      134.58      2.95 o 
   4   1   7      892.45      863.56     19.92 o 
   5   1   7      158.65      166.60      5.71 o 
   6   1   7       18.94       19.51      2.16 o 
  -6   2   7      192.19      189.14      7.93 o 
  -5   2   7      195.46      191.32      4.65 o 
  -4   2   7      399.94      368.71      9.32 o 
  -3   2   7      429.09      414.92     10.04 o 
  -2   2   7       17.80       17.55      1.39 o 
  -1   2   7      248.17      238.60      6.28 o 
   0   2   7     1112.22     1155.86     16.99 o 
   1   2   7      573.87      592.78     10.63 o 
   2   2   7       69.47       67.18      2.26 o 
   3   2   7        9.69       10.76      0.84 o 
   4   2   7     1061.91      351.05      9.37 o 
   5   2   7        3.80        3.65      0.98 o 
   6   2   7      246.81      231.65      7.46 o 
   7   2   7      151.98      152.34      5.92 o 
  -5   3   7      100.15       97.37      4.12 o 
  -4   3   7      546.48      500.97     12.20 o 
  -3   3   7      217.28      222.80      6.43 o 
  -2   3   7      416.83      413.22     10.04 o 
  -1   3   7      210.16      205.30      5.76 o 
   0   3   7      398.21      396.03      9.37 o 
   1   3   7      345.18      354.59      6.00 o 
   2   3   7      474.41      487.27      7.94 o 
   3   3   7      642.75      640.88     10.12 o 
   4   3   7      145.72      148.07      4.99 o 
   5   3   7      191.82      197.68      6.43 o 
   6   3   7      228.96      235.51      7.57 o 
   7   3   7       68.44       70.10      3.81 o 
  -4   4   7        1.00        0.72      0.82 o 
  -3   4   7      101.60      104.94      4.17 o 
  -2   4   7      798.10      772.05     17.24 o 
  -1   4   7        1.97        2.16      0.72 o 
   0   4   7        1.59        1.03      0.57 o 
   1   4   7      584.36      585.55      9.33 o 
   2   4   7      252.38      258.11      4.76 o 
   3   4   7      306.34      321.84      5.73 o 
   4   4   7        7.94       11.89      1.49 o 
   5   4   7      222.34      221.10      7.00 o 
   6   4   7        6.25        6.18      1.34 o 
   7   4   7      108.62      106.18      4.84 o 
  -3   5   7      121.23      116.57      4.68 o 
  -2   5   7       60.58       59.55      3.04 o 
  -1   5   7      153.23      146.78      4.99 o 
   0   5   7       93.16       95.73      3.65 o 
   1   5   7      145.23      142.56      4.53 o 
   2   5   7      114.40      117.83      2.82 o 
   3   5   7      122.61      119.56      4.32 o 
   4   5   7     1072.96     1110.08     25.17 o 
   5   5   7        3.32        4.32      1.13 o 
   6   5   7       26.88       30.37      2.42 o 
  -2   6   7        0.91        0.87      0.87 o 
  -1   6   7      743.55      689.70     16.11 o 
   0   6   7       82.49       82.76      3.60 o 
   1   6   7        5.58        6.79      1.18 o 
   2   6   7      329.39      317.96      8.18 o 
   3   6   7       40.68       40.66      2.42 o 
   4   6   7      625.67      672.67     16.47 o 
   5   6   7      126.01      120.38      4.89 o 
   6   6   7      213.02      212.66      7.36 o 
   0   7   7       71.14       68.91      3.45 o 
   1   7   7       49.23       46.01      2.68 o 
   2   7   7       63.91       65.05      3.04 o 
   4   7   7       23.39       28.26      2.26 o 
   5   7   7      417.74      425.83     11.89 o 
  -4  -6   8      116.03      112.40      4.73 o 
  -3  -6   8      131.64      136.08      5.35 o 
  -2  -6   8      297.60      297.01      8.96 o 
  -1  -6   8       11.43       11.12      1.80 o 
  -6  -5   8      253.19      277.51      9.16 o 
  -5  -5   8      182.94      196.19      6.74 o 
  -4  -5   8      404.06      395.37     10.60 o 
  -3  -5   8       30.54       32.68      2.32 o 
  -2  -5   8      291.11      282.60      8.29 o 
  -1  -5   8       79.64       82.24      3.76 o 
   0  -5   8      215.32      210.34      6.90 o 
   1  -5   8      156.39      150.85      5.66 o 
  -7  -4   8       28.10       36.28      2.99 o 
  -6  -4   8       52.00       49.97      3.19 o 
  -5  -4   8      251.37      261.60      8.39 o 
  -3  -4   8     1376.54     1391.70     20.81 o 
  -2  -4   8        1.13       31.34      2.06 o 
  -1  -4   8      152.86      152.03      5.15 o 
   0  -4   8      125.07      112.25      4.27 o 
   1  -4   8      567.94      477.51     12.35 o 
   2  -4   8       88.89       85.69      3.91 o 
  -7  -3   8       27.75       24.60      2.52 o 
  -6  -3   8        1.44        4.43      1.29 o 
  -5  -3   8       43.92       49.36      2.99 o 
  -4  -3   8       21.55       23.93      1.24 o 
  -3  -3   8      519.59      498.92     11.37 o 
  -2  -3   8       20.87       21.63      1.13 o 
  -1  -3   8      194.89      190.60      3.93 o 
   0  -3   8       61.95       54.76      2.62 o 
   1  -3   8      110.01      104.43      3.91 o 
   2  -3   8      126.39      128.10      4.63 o 
   3  -3   8      296.77      287.75      8.34 o 
   4  -3   8       43.38       50.85      2.99 o 
  -7  -2   8      123.28      131.24      6.23 o 
  -6  -2   8       14.66       14.10      2.11 o 
  -5  -2   8       52.30       52.29      3.19 o 
  -4  -2   8      121.60      132.65      3.25 o 
  -3  -2   8      254.84      265.84      9.34 o 
  -2  -2   8     2006.44     1948.99     45.68 o 
  -1  -2   8      195.60      174.21     12.25 o 
   0  -2   8       16.36       14.93      0.89 o 
   1  -2   8       67.59       67.97      1.98 o 
   2  -2   8      629.69      600.56     14.15 o 
   3  -2   8      269.79      267.27      7.51 o 
   4  -2   8      160.05      166.80      5.56 o 
  -6  -1   8      237.91      210.45      7.98 o 
  -5  -1   8      117.12      122.64      5.25 o 
  -4  -1   8      139.20      152.90      3.66 o 
  -3  -1   8        1.48        1.61      0.51 o 
  -2  -1   8      791.87      675.24     14.72 o 
  -1  -1   8      191.16      197.37      3.76 o 
   0  -1   8      437.85      427.50      8.05 o 
   1  -1   8      274.49      262.99      4.80 o 
   2  -1   8      169.16      174.62      3.69 o 
   3  -1   8      102.16       93.82      3.71 o 
   4  -1   8      469.81      450.64     11.73 o 
   5  -1   8      522.42      532.11     13.74 o 
  -6   0   8      140.90      129.49      6.02 o 
  -5   0   8       71.20       71.49      2.46 o 
  -4   0   8      349.05      345.51      6.69 o 
  -3   0   8      679.92      699.57     11.75 o 
  -2   0   8     1131.65     1165.31     18.30 o 
  -1   0   8     1081.11     1061.81     22.08 o 
   0   0   8      468.07      503.03      8.08 o 
   1   0   8        4.48        3.81      0.54 o 
   2   0   8       13.27       11.20      0.89 o 
   3   0   8       92.72       95.92      2.50 o 
   4   0   8       22.77       23.42      1.85 o 
   5   0   8      241.84      248.84      7.72 o 
  -6   1   8       24.25       29.28      2.83 o 
  -5   1   8      165.18      159.50      4.11 o 
  -4   1   8      182.80      192.37      4.45 o 
  -3   1   8      323.90      332.56      6.40 o 
  -2   1   8       30.11       36.14      1.47 o 
  -1   1   8      262.64      262.84      6.95 o 
   0   1   8       40.66       45.46      1.57 o 
   1   1   8      115.39      133.30      2.87 o 
   2   1   8      118.60      114.77      3.32 o 
   3   1   8       37.21       41.58      1.52 o 
   4   1   8       18.04       16.41      1.88 o 
   5   1   8        1.19        1.39      0.82 o 
   6   1   8      265.92      291.20      8.90 o 
  -5   2   8       72.57       67.43      2.56 o 
  -4   2   8       40.86       41.69      2.42 o 
  -3   2   8      358.63      356.97      9.11 o 
  -2   2   8     2214.29     2110.59     42.31 o 
  -1   2   8      307.32      306.02      7.82 o 
   0   2   8      684.29      673.95     14.82 o 
   1   2   8      667.90      708.99     11.02 o 
   2   2   8      243.04      250.17      4.65 o 
   3   2   8      426.26      430.72      7.31 o 
   4   2   8      108.68      111.32      4.27 o 
   5   2   8        6.50        6.43      1.24 o 
   6   2   8      295.58      301.44      9.11 o 
  -5   3   8       30.27       29.09      1.80 o 
  -4   3   8      129.53      123.06      4.68 o 
  -3   3   8      198.42      192.79      6.02 o 
  -2   3   8      953.45      901.90     19.66 o 
  -1   3   8      113.05      112.97      3.96 o 
   0   3   8      526.90      536.95     12.30 o 
   1   3   8      329.32      331.43      5.80 o 
   2   3   8      378.14      399.52      6.82 o 
   3   3   8      523.49      505.02      8.36 o 
   4   3   8      549.90      567.16     14.05 o 
   5   3   8      171.64      172.82      5.97 o 
   6   3   8        1.00        2.01      0.93 o 
  -4   4   8       16.33       18.32      2.11 o 
  -3   4   8        3.55        3.55      1.03 o 
  -2   4   8        3.18        2.68      0.93 o 
  -1   4   8     1368.67     1289.08     27.02 o 
   0   4   8       13.85       14.67      1.54 o 
   1   4   8      218.17      204.99      5.82 o 
   2   4   8       81.88       83.39      2.26 o 
   3   4   8       69.87       73.57      2.12 o 
   4   4   8      571.65      587.18     14.51 o 
   5   4   8      202.30      200.46      6.64 o 
   6   4   8       22.69       27.59      2.32 o 
  -3   5   8        7.36       10.29      1.70 o 
  -2   5   8       16.65       15.85      1.85 o 
  -1   5   8      234.06      211.06      6.48 o 
   0   5   8       13.72       14.87      1.65 o 
   1   5   8       75.38       75.35      3.19 o 
   2   5   8       53.73       57.13      2.62 o 
   3   5   8       27.73       30.57      2.01 o 
   4   5   8       51.38       49.00      2.78 o 
   5   5   8      175.29      179.26      6.28 o 
   6   5   8      294.44      297.79      9.21 o 
  -1   6   8       73.43       64.02      3.35 o 
   0   6   8      396.23      375.60      9.88 o 
   1   6   8       44.85       46.89      2.57 o 
   2   6   8      237.51      229.64      6.59 o 
   3   6   8       13.34       14.62      1.70 o 
   4   6   8        2.05        2.37      0.98 o 
   5   6   8      289.26      297.27      9.06 o 
   0   7   8      152.54      151.41      5.51 o 
   1   7   8       61.08       57.75      3.09 o 
   4   7   8       32.23       32.53      2.47 o 
   5   7   8        8.17       10.04      1.75 o 
  -3  -6   9      402.42      402.06     11.37 o 
  -2  -6   9        7.73        8.34      1.65 o 
  -3  -5   9      457.83      450.18     11.94 o 
  -2  -5   9       53.13       48.07      2.88 o 
  -1  -5   9      138.10      127.17      5.04 o 
   0  -5   9      164.05      162.33      5.92 o 
  -6  -4   9       88.31       93.72      4.58 o 
  -3  -4   9       47.72       46.73      2.42 o 
  -2  -4   9     1099.81     1031.85     23.47 o 
  -1  -4   9      212.98      214.62      6.64 o 
   0  -4   9        1.02        1.24      0.93 o 
   1  -4   9      430.77      416.62     11.27 o 
   2  -4   9      165.74      156.05      5.82 o 
  -6  -3   9       22.61       19.30      2.32 o 
  -5  -3   9       31.10       37.00      2.62 o 
  -4  -3   9        3.36        5.40      1.03 o 
  -3  -3   9        1.01        0.77      0.62 o 
  -2  -3   9      296.87      289.19      5.46 o 
  -1  -3   9       62.32       64.38      2.06 o 
   0  -3   9       70.49       64.69      2.99 o 
   1  -3   9       85.67       83.12      3.50 o 
   2  -3   9       45.07       45.86      2.62 o 
   3  -3   9       74.81       73.24      3.55 o 
  -6  -2   9        1.92        1.39      1.03 o 
  -5  -2   9       57.91       64.13      3.65 o 
  -4  -2   9      264.09      286.62      7.62 o 
  -3  -2   9        2.22        3.04      0.82 o 
  -2  -2   9       62.35       67.73      2.93 o 
  -1  -2   9      276.22      278.79      5.76 o 
   0  -2   9      224.18      213.53      4.31 o 
   1  -2   9        3.20        4.01      0.66 o 
   2  -2   9      121.52      119.04      4.22 o 
   3  -2   9       21.23       20.43      1.70 o 
   4  -2   9       54.24       50.85      2.83 o 
  -6  -1   9      243.92      261.04      9.37 o 
  -5  -1   9      247.90      243.39      8.44 o 
  -4  -1   9      301.01      316.34      6.31 o 
  -3  -1   9      254.88      271.07      7.26 o 
  -2  -1   9        7.86        6.54      1.08 o 
  -1  -1   9      289.91      284.63      5.16 o 
   0  -1   9      244.28      256.10      4.78 o 
   1  -1   9      220.55      224.02      4.38 o 
   2  -1   9      188.09      199.82      4.03 o 
   3  -1   9       83.80       80.65      3.50 o 
   4  -1   9       78.65       79.26      3.71 o 
  -6   0   9      175.54      178.74      7.41 o 
  -5   0   9       63.42       62.03      2.35 o 
  -4   0   9      253.28      268.26     10.29 o 
  -3   0   9      627.53      679.66     11.62 o 
  -2   0   9      378.07      418.53     10.24 o 
  -1   0   9       84.30       88.06      3.35 o 
   0   0   9       73.38      101.99      2.73 o 
   1   0   9      262.26      242.40      4.66 o 
   2   0   9      264.87      272.23      5.17 o 
   3   0   9      162.45      159.13      3.61 o 
   4   0   9        1.65        0.05      0.62 o 
   5   0   9        6.37        6.79      1.34 o 
  -5   1   9       34.61       37.70      1.89 o 
  -4   1   9       98.38       94.78      2.92 o 
  -3   1   9      177.16      191.35      6.95 o 
  -2   1   9      548.76      559.75     13.07 o 
  -1   1   9       46.13       45.96      2.42 o 
   0   1   9       84.53       84.61      3.29 o 
   1   1   9      116.08      122.17      2.82 o 
   2   1   9      123.22      117.86      2.84 o 
   3   1   9      128.25      134.74      3.20 o 
   4   1   9       53.14       53.29      1.89 o 
   5   1   9       23.73       23.31      2.06 o 
  -5   2   9       46.08       47.71      2.21 o 
  -4   2   9       17.78       19.48      1.53 o 
  -3   2   9      103.52      100.05      3.91 o 
  -2   2   9       99.88      100.31      3.86 o 
  -1   2   9      398.19      406.43     10.04 o 
   0   2   9      742.05      731.75     16.21 o 
   1   2   9       29.54       39.45      1.52 o 
   2   2   9       86.46       83.69      2.27 o 
   3   2   9      568.43      567.60      9.37 o 
   4   2   9      317.01      315.23      8.90 o 
   5   2   9       60.07       60.94      3.29 o 
   6   2   9       23.60       21.00      2.37 o 
  -4   3   9       54.04       50.54      2.99 o 
  -3   3   9       73.55       76.02      3.50 o 
  -2   3   9       37.45       35.87      2.32 o 
  -1   3   9      599.83      582.14     13.54 o 
   0   3   9      335.95      328.56      8.49 o 
   1   3   9      237.52      258.88      7.05 o 
   2   3   9      279.43      300.94      5.57 o 
   3   3   9      275.60      277.62      5.28 o 
   4   3   9      342.07      292.43      8.39 o 
   5   3   9      292.41      288.21      8.65 o 
   6   3   9      281.20      273.08      8.65 o 
  -3   4   9       45.86       47.19      2.88 o 
  -2   4   9      150.11      140.30      5.10 o 
  -1   4   9        8.46        8.90      1.44 o 
   0   4   9       24.93       22.90      1.75 o 
   1   4   9      802.32      773.08     17.09 o 
   2   4   9       17.29       23.21      1.75 o 
   3   4   9        1.06        0.99      0.51 o 
   4   4   9      264.22      249.77      7.57 o 
   5   4   9      126.97      134.17      5.20 o 
   6   4   9      116.39      114.62      4.99 o 
  -2   5   9       45.28       46.42      2.88 o 
  -1   5   9       31.47       30.11      2.21 o 
   0   5   9       43.73       46.53      2.62 o 
   1   5   9       64.19       65.41      3.04 o 
   2   5   9       22.09       19.87      1.70 o 
   3   5   9       20.59       23.67      1.85 o 
   4   5   9        6.75        8.08      1.39 o 
   5   5   9       18.84       20.33      2.26 o 
  -1   6   9      326.15      302.06      8.85 o 
   0   6   9        0.99        2.57      0.93 o 
   1   6   9       11.71       12.30      1.65 o 
   2   6   9      472.15      470.82     11.53 o 
   4   6   9        0.76        1.08      0.87 o 
   5   6   9      105.35      107.31      4.73 o 
   1   7   9       60.77       56.41      3.19 o 
  -2  -5  10       66.35       66.34      3.50 o 
  -1  -5  10      237.46      225.32      7.41 o 
  -3  -4  10      111.11      111.99      4.22 o 
  -2  -4  10       89.53       87.80      3.81 o 
  -1  -4  10       75.15       72.16      3.45 o 
   0  -4  10      315.38      289.65      8.54 o 
   1  -4  10      179.17      182.40      6.38 o 
  -4  -3  10       47.87       45.60      2.47 o 
  -3  -3  10        9.54        8.70      1.34 o 
  -2  -3  10       51.02       55.74      2.78 o 
  -1  -3  10        1.69        3.34      0.90 o 
   1  -3  10       17.37       19.15      1.96 o 
   2  -3  10       56.70       57.33      3.14 o 
  -6  -2  10       42.74       49.30      3.50 o 
  -4  -2  10      161.90      170.71      5.51 o 
  -3  -2  10        2.77        2.11      0.82 o 
  -2  -2  10      172.13      173.44      5.46 o 
  -1  -2  10       42.71       45.81      1.69 o 
   0  -2  10       62.09       51.90      1.84 o 
   1  -2  10      142.93      128.49      3.20 o 
   2  -2  10      154.37      156.87      5.30 o 
   3  -2  10       10.00        8.08      1.34 o 
  -4  -1  10      276.90      293.46      8.03 o 
  -3  -1  10      367.28      353.94      9.16 o 
  -2  -1  10      225.97      217.14      6.38 o 
  -1  -1  10      322.28      329.08      8.59 o 
   0  -1  10       12.14       19.65      1.08 o 
   1  -1  10      345.65      333.38      6.09 o 
   2  -1  10       93.21      100.56      2.71 o 
   3  -1  10      127.13      132.57      3.40 o 
   4  -1  10       51.66       54.31      2.12 o 
  -5   0  10      110.36      120.15      3.99 o 
  -4   0  10      266.69      269.53      7.72 o 
  -3   0  10      367.85      375.96      9.73 o 
  -2   0  10       70.43       74.99      3.29 o 
  -1   0  10      859.15      796.75     17.65 o 
   0   0  10      703.26      685.64     15.49 o 
   1   0  10        1.28        3.39      0.63 o 
   2   0  10      346.85      325.01      9.44 o 
   3   0  10      482.38      467.79      8.23 o 
   4   0  10       26.03       30.00      2.21 o 
  -5   1  10      106.78      111.26      3.48 o 
  -4   1  10        7.14        6.21      0.96 o 
  -3   1  10       28.99       31.19      2.16 o 
  -2   1  10      180.61      195.73      6.07 o 
  -1   1  10      157.87      161.19      5.25 o 
   0   1  10      477.12      448.17     10.91 o 
   1   1  10       18.69       27.90      1.27 o 
   2   1  10      236.55      216.54      4.46 o 
   3   1  10       87.39       83.54      2.45 o 
   4   1  10      147.48      145.38      4.48 o 
   5   1  10       62.20       65.52      3.55 o 
  -4   2  10        3.65        3.40      0.81 o 
  -3   2  10       93.33       89.40      3.86 o 
  -2   2  10       60.32       58.83      3.04 o 
  -1   2  10       18.36       15.90      1.75 o 
   0   2  10      250.71      254.66      7.21 o 
   1   2  10      474.81      443.02     10.76 o 
   2   2  10        1.05        1.89      0.53 o 
   3   2  10      147.78      150.13      4.48 o 
   4   2  10      231.21      241.58      7.51 o 
   5   2  10       24.79       23.11      2.11 o 
  -4   3  10      208.93      204.40      5.17 o 
  -3   3  10       94.76       95.78      4.17 o 
  -2   3  10       16.29       13.54      1.70 o 
  -1   3  10       87.70       81.78      3.55 o 
   0   3  10       34.48       40.25      2.42 o 
   1   3  10      441.65      433.86     10.71 o 
   2   3  10       68.07       77.41      2.26 o 
   3   3  10      216.96      211.12      4.44 o 
   4   3  10       99.15       96.55      4.12 o 
   5   3  10      194.41      188.93      6.59 o 
  -3   4  10       51.65       53.22      3.14 o 
  -2   4  10      215.22      203.70      6.69 o 
  -1   4  10      118.22      106.23      4.27 o 
   0   4  10        2.23        2.16      0.93 o 
   1   4  10       77.62       83.17      3.55 o 
   2   4  10      215.43      192.38      5.87 o 
   3   4  10       18.72       20.34      1.31 o 
   4   4  10      110.49      110.50      4.48 o 
  -2   5  10      137.32      134.74      5.30 o 
  -1   5  10       28.00       25.12      2.11 o 
   0   5  10       68.31       61.40      3.19 o 
   1   5  10        5.47        3.76      1.08 o 
   2   5  10      112.60      115.70      4.37 o 
   4   5  10       34.64       40.04      2.62 o 
   5   5  10        1.13        2.21      1.08 o 
   0   6  10       74.83       77.10      3.81 o 
   1   6  10       58.76       55.53      3.04 o 
   2   6  10       44.38       47.09      2.73 o 
  -2  -5  11       30.04       27.07      2.37 o 
  -3  -4  11      107.78      101.90      4.17 o 
  -1  -4  11       32.42       32.89      2.47 o 
   0  -4  11       10.51        9.47      1.70 o 
  -4  -3  11      189.66      202.42      6.28 o 
  -3  -3  11      196.68      199.84      6.23 o 
  -2  -3  11       63.61       62.38      3.09 o 
  -1  -3  11       76.97       75.27      2.42 o 
   0  -3  11       30.37       32.06      2.26 o 
   1  -3  11       78.51       70.30      3.50 o 
  -4  -2  11      260.79      279.15      7.98 o 
  -3  -2  11        1.92        0.72      0.77 o 
  -2  -2  11      134.71      137.78      4.89 o 
  -1  -2  11      156.32      141.94      4.99 o 
   0  -2  11       31.44       30.27      1.47 o 
   1  -2  11        2.73        3.11      0.66 o 
   2  -2  11      209.08      219.30      6.85 o 
  -4  -1  11        7.99        6.02      1.29 o 
  -3  -1  11       81.83       84.92      3.71 o 
  -2  -1  11      285.64      293.26      8.23 o 
  -1  -1  11      181.19      166.70      5.51 o 
   0  -1  11      238.47      232.17      6.85 o 
   1  -1  11      126.50      139.48      3.38 o 
   2  -1  11      145.38      143.15      3.51 o 
   3  -1  11       57.77       61.45      3.09 o 
  -5   0  11       94.19      111.63      4.58 o 
  -4   0  11       93.30       89.81      4.07 o 
  -3   0  11      310.33      307.25      8.59 o 
  -2   0  11       40.27       40.30      2.47 o 
  -1   0  11      406.86      421.82     10.71 o 
   0   0  11      316.17      327.07      8.80 o 
   1   0  11      265.95      267.49      5.51 o 
   2   0  11      203.55      191.21      4.26 o 
   3   0  11      606.10      635.52     10.78 o 
   4   0  11        1.01        3.96      1.24 o 
  -4   1  11      266.39      284.25      8.34 o 
  -3   1  11       33.88       33.35      2.37 o 
  -2   1  11       13.88       11.58      1.60 o 
  -1   1  11      106.07      102.26      4.12 o 
   0   1  11       65.83       56.41      2.88 o 
   1   1  11      166.10      160.22      5.35 o 
   2   1  11      131.88      135.38      4.09 o 
   3   1  11      154.42      162.96      3.87 o 
   4   1  11       59.19       57.13      3.19 o 
  -4   2  11       30.44       35.87      2.57 o 
  -3   2  11       30.48       28.77      2.32 o 
  -2   2  11       40.03       38.39      2.57 o 
  -1   2  11        8.02        7.87      1.39 o 
   0   2  11      124.01      132.47      4.89 o 
   1   2  11        3.29        4.48      1.08 o 
   2   2  11       21.14       20.21      1.20 o 
   3   2  11       30.36       25.79      1.54 o 
   4   2  11      275.29      325.89      9.42 o 
  -3   3  11      184.73      185.02      6.38 o 
  -2   3  11      120.00      115.34      4.68 o 
  -1   3  11       43.28       48.74      2.83 o 
   0   3  11       89.92       97.84      4.12 o 
   1   3  11       28.16       34.59      2.37 o 
   2   3  11       70.30       70.30      3.24 o 
   3   3  11       61.24       66.94      2.26 o 
   4   3  11      105.11      118.84      4.79 o 
  -2   4  11      220.00      219.20      7.15 o 
  -1   4  11      143.51      142.15      5.30 o 
   0   4  11       41.50       42.31      2.68 o 
   1   4  11      371.30      378.18     10.04 o 
   2   4  11       22.96       28.98      2.16 o 
   4   4  11       36.43       29.95      2.26 o 
  -1   5  11      114.55      111.01      4.68 o 
   0   5  11       74.75       77.20      3.71 o 
   1   5  11      119.00      111.48      4.53 o 
   2   5  11       45.25       50.54      2.88 o 
   2   6  11      239.79      243.44      7.46 o 
  -4  -3  12       48.66       54.76      3.09 o 
  -3  -3  12      227.63      232.58      7.21 o 
  -2  -3  12       77.84       75.45      3.65 o 
  -1  -3  12      187.26      194.59      6.43 o 
   0  -3  12      101.10      104.73      4.43 o 
  -4  -2  12       88.53       89.24      4.01 o 
  -3  -2  12       18.15       16.93      2.01 o 
  -2  -2  12      135.32      136.54      5.04 o 
  -1  -2  12      148.20      142.20      5.25 o 
   0  -2  12       19.35       24.60      2.11 o 
   1  -2  12       85.41       79.12      2.60 o 
  -4  -1  12      103.67      112.92      4.63 o 
  -3  -1  12       11.09       11.89      1.70 o 
  -2  -1  12      153.57      169.32      5.87 o 
  -1  -1  12       24.96       27.28      2.16 o 
   0  -1  12      105.02      101.44      4.22 o 
   1  -1  12       87.17       88.02      2.65 o 
   2  -1  12       97.12       94.12      2.80 o 
  -4   0  12      158.39      167.78      5.97 o 
  -3   0  12       84.48       94.49      4.12 o 
  -1   0  12      218.73      223.06      7.00 o 
   0   0  12      171.05      185.43      6.12 o 
   1   0  12       42.65       55.28      2.99 o 
   2   0  12      181.37      170.76      3.98 o 
   3   0  12      194.58      195.08      4.58 o 
  -3   1  12      119.15      122.44      4.99 o 
  -2   1  12       17.25       16.21      1.96 o 
  -1   1  12      182.49      182.76      6.12 o 
   0   1  12       33.12       30.47      2.21 o 
   1   1  12       69.06       69.63      3.40 o 
   2   1  12       58.96       57.95      2.16 o 
   3   1  12       13.12        9.65      1.07 o 
  -3   2  12      131.13      128.25      5.20 o 
  -2   2  12       28.44       27.79      2.32 o 
  -1   2  12        1.39        1.49      0.87 o 
   0   2  12      112.78      116.21      4.63 o 
   1   2  12       19.76       17.91      1.96 o 
   2   2  12        0.89        1.80      0.82 o 
   3   2  12       47.54       52.26      2.04 o 
   4   2  12        1.30        3.09      1.18 o 
  -2   3  12      130.19      119.14      4.99 o 
  -1   3  12       18.02       16.26      2.01 o 
   0   3  12      158.82      176.38      6.07 o 
   1   3  12       58.06       65.11      3.29 o 
   2   3  12       74.31       85.07      3.76 o 
   3   3  12       84.86       97.94      4.07 o 
   4   3  12        9.81       12.87      1.85 o 
  -1   4  12      102.29      107.62      4.73 o 
   0   4  12       79.84       85.79      4.07 o 
   1   4  12      334.08      362.17      9.93 o 
   2   4  12       98.52       86.41      3.86 o 
   1   5  12      115.54      116.78      4.84 o 
   2   5  12       73.02       75.09      3.71 o 
  -2  -2  13      287.78      290.84      8.59 o 
  -1  -2  13       38.77       30.21      2.47 o 
   0  -2  13       34.32       41.58      2.83 o 
  -3  -1  13       26.41       24.03      2.47 o 
  -2  -1  13       15.26       21.05      2.32 o 
  -1  -1  13      212.47      228.72      7.36 o 
   0  -1  13        5.74        8.59      1.49 o 
   1  -1  13       48.31       45.34      2.93 o 
  -2   0  13       21.86       23.98      2.47 o 
  -1   0  13      303.34      333.40      9.57 o 
   0   0  13       47.80       55.79      3.24 o 
   1   0  13       13.91       17.76      2.06 o 
   2   0  13      129.10      141.38      5.35 o 
  -2   1  13      240.30      241.58      7.67 o 
  -1   1  13        1.12        0.93      0.87 o 
   0   1  13      194.35      211.99      7.00 o 
   1   1  13       72.94       73.65      3.71 o 
   2   1  13      156.27      155.74      5.61 o 
   3   1  13       15.03       16.34      1.42 o 
  -2   2  13      162.09      175.96      6.38 o 
  -1   2  13       10.79       15.54      2.01 o 
   0   2  13      241.18      262.17      8.03 o 
   1   2  13       40.95       39.47      2.68 o 
   2   2  13        3.30        2.83      1.08 o 
   3   2  13      137.27      144.88      5.30 o 
   0   3  13        4.20        3.29      1.24 o 
   1   3  13       68.02       63.25      3.45 o 
   2   3  13       36.87       42.31      2.78 o 
                                                 
